# Supplementary material for: When safety becomes the priority: defensive nursing practice and its associated factors among nurses in Egypt: a cross-sectional study
Source: PeerJ. 2025 Feb 25;13:e19005. doi: 10.7717/peerj.19005 (PMC11869891; doi:10.7717/peerj.19005)
Supplement: Supplemental Information 1 [file peerj-13-19005-s001.csv]

Age	Gender	Qualifications	Years of working experience	Specialty (Department)	Marital Status	Duty	Membership in the Nursing syndicate and having a license	experienced physical violence in the workplace	threatened by patients or their companions that you might face legal consequences related to nursing practice	experienced legal consequences due to circumstances related to nursing practice	carry out interventions or procedures that are probably not unnecessary to avoid possible legal consequences	order tests without a doctor’s prescription that are probably not clinically indicated to avoid possible legal consequences	refuse to assign high-risk patients to avoid possible legal consequences in the case of complications	avoid high-risk procedures to avoid possible legal consequences in the case of complications	have concerns about making mistakes in nursing care	administer drugs that you think to be unnecessary to protect yourself from malpractice allegations	avoid patients who are more likely to file a lawsuit to protect yourself from malpractice allegations	explain nursing practices in more detail to protect yourself from malpractice allegations	avoid practices with high complications to protect yourself from malpractice allegations	keep the records in a more detailed way to protect yourself from malpractice allegations	risk of being faced with a malpractice lawsuit at any time according to the conditions of the environment
26	1	Bachelor’s degree	5	special unit	Single	Head Nurse	Yes	No	No	No	Sometimes	Never	Sometimes	Sometimes	Always	Never	Sometimes	Always	Sometimes	Sometimes	Not high at all
30	2	Bachelor’s degree	9	ICU	Married	Head Nurse	Yes	No	No	No	Sometimes	Never	Never	Never	Sometimes	Never	Never	Sometimes	Never	Always	Not high at all
25	1	Bachelor’s degree	4	Operation22	Single	Bedside Nurse	Yes	No	No	No	Sometimes	Sometimes	Never	Sometimes	Always	Always	Sometimes	Always	Sometimes	Always	High
30	2	Bachelor’s degree	9	Ward20	Single	Bedside Nurse	Yes	No	Yes	No	Sometimes	Never	Never	Never	Always	Never	Never	Always	Always	Always	Not high at all
29	1	Bachelor’s degree	8	ICU	Married	Supervisor Nurse	Yes	Yes	Yes	No	Never	Never	Never	Never	Sometimes	Never	Never	Sometimes	Sometimes	Sometimes	Not high at all
32	1	Nursing technical institute	14	Ward20	Married	Charge Nurse	Yes	No	Yes	No	Sometimes	Never	Never	Never	Sometimes	Never	Never	Sometimes	Sometimes	Always	Not high at all
22	1	Bachelor’s degree	1	Ward20	Single	Supervisor Nurse	No	No	Yes	No	Never	Never	Never	Sometimes	Always	Sometimes	Sometimes	Always	Always	Always	Not high at all
27	1	Bachelor’s degree	2	Ward20	Single	Charge Nurse	Yes	No	No	No	Sometimes	Never	Sometimes	Never	Sometimes	Never	Always	Always	Sometimes	Always	Not high at all
25	1	Nursing technical institute	4	Ward20	Married	Charge Nurse	Yes	No	No	No	Never	Sometimes	Sometimes	Never	Sometimes	Sometimes	Never	Always	Never	Always	Not high at all
27	1	Bachelor’s degree	7	ICU	Single	Bedside Nurse	Yes	No	Yes	No	Never	Never	Never	Sometimes	Always	Never	Never	Always	Never	Always	Not high at all
25	1	Bachelor’s degree	1	Psychiatry	Single	Bedside Nurse	Yes	No	No	No	Never	Never	Never	Never	Never	Never	Never	Never	Never	Never	Not high at all
25	1	Bachelor’s degree	4	Managerial position	Single	Head Nurse	Yes	Yes	Yes	Yes	Always	Sometimes	Never	Always	Sometimes	Never	Sometimes	Always	Always	Always	Not high at all
26	1	Bachelor’s degree	2	Ward20	Married	Supervisor Nurse	Yes	No	No	No	Never	Never	Sometimes	Always	Sometimes	Never	Sometimes	Always	Always	Always	Not high at all
26	1	Bachelor’s degree	1	special unit	Single	Head Nurse	Yes	No	No	No	Never	Never	Never	Sometimes	Always	Never	Sometimes	Sometimes	Sometimes	Sometimes	High
27	1	Bachelor’s degree	5	Ward20	Married	Bedside Nurse	Yes	No	No	No	Sometimes	Never	Sometimes	Sometimes	Always	Never	Never	Always	Sometimes	Always	Not high at all
26	1	Bachelor’s degree	2	Ward20	Single	Charge Nurse	Yes	No	Yes	No	Sometimes	Never	Never	Sometimes	Sometimes	Never	Never	Always	Never	Always	Not high at all
25	2	Bachelor’s degree	5	ICU	Single	Supervisor Nurse	Yes	No	No	No	Sometimes	Never	Never	Never	Sometimes	Sometimes	Never	Always	Sometimes	Sometimes	High
25	2	Bachelor’s degree	2	Ward20	Single	Bedside Nurse	Yes	No	No	No	Never	Never	Never	Never	Sometimes	Never	Never	Always	Always	Always	Profoundly high
27	2	Nursing technical institute	10	Emergency	Single	Bedside Nurse	Yes	Yes	Yes	Yes	Sometimes	Never	Sometimes	Sometimes	Sometimes	Always	Always	Sometimes	Always	Always	High
27	2	Bachelor’s degree	4	ICU	Single	Bedside Nurse	Yes	No	No	No	Never	Sometimes	Sometimes	Sometimes	Sometimes	Sometimes	Sometimes	Always	Never	Always	Not high at all
28	2	Bachelor’s degree	7	Emergency	Single	Supervisor Nurse	Yes	Yes	Yes	Yes	Always	Sometimes	Always	Always	Always	Sometimes	Always	Always	Always	Always	High
27	2	Nursing technical institute	6	ICU	Married	Bedside Nurse	Yes	Yes	Yes	Yes	Sometimes	Sometimes	Never	Sometimes	Always	Sometimes	Always	Always	Always	Sometimes	Not high at all
27	2	Nursing technical institute	5	Emergency	Married	Bedside Nurse	Yes	Yes	No	No	Never	Never	Never	Always	Sometimes	Never	Sometimes	Always	Always	Always	Not high at all
24	2	Bachelor’s degree	1	ICU	Single	Bedside Nurse	Yes	No	No	No	Never	Sometimes	Sometimes	Sometimes	Sometimes	Sometimes	Sometimes	Always	Sometimes	Always	High
35	1	Nursing technical institute	15	Outpatient clinics	Divorced	Charge Nurse	Yes	No	No	No	Never	Never	Never	Never	Sometimes	Sometimes	Sometimes	Always	Sometimes	Always	Not high at all
21	1	Nursing technical institute	1	Ward20	Single	Bedside Nurse	Yes	Yes	Yes	Yes	Never	Never	Never	Never	Never	Always	Never	Always	Sometimes	Always	High
29	2	Bachelor’s degree	5	ICU	Married	Head Nurse	Yes	No	Yes	No	Sometimes	Never	Never	Sometimes	Never	Always	Always	Sometimes	Always	Always	Profoundly high
20	1	Nursing technical institute	1	Ward20	Single	Supervisor Nurse	No	No	No	No	Never	Never	Never	Never	Sometimes	Sometimes	Never	Sometimes	Never	Always	Not high at all
21	1	Nursing technical institute	1	ICU	Single	Charge Nurse	No	No	No	No	Always	Never	Never	Never	Sometimes	Never	Never	Always	Never	Always	High
21	1	Nursing technical institute	1	ICU	Single	Head Nurse	Yes	No	No	No	Never	Sometimes	Sometimes	Always	Sometimes	Never	Always	Always	Always	Always	Not high at all
23	1	Bachelor’s degree	1	ICU	Married	Bedside Nurse	Yes	No	No	No	Never	Never	Never	Never	Sometimes	Always	Always	Always	Sometimes	Always	Not high at all
44	1	Nursing technical institute	26	Ward20	Married	Bedside Nurse	Yes	Yes	No	No	Sometimes	Sometimes	Sometimes	Sometimes	Sometimes	Sometimes	Sometimes	Always	Sometimes	Sometimes	Not high at all
25	1	Bachelor’s degree	2	Ward20	Single	Charge Nurse	Yes	Yes	No	Yes	Sometimes	Never	Never	Never	Always	Sometimes	Sometimes	Sometimes	Sometimes	Sometimes	Not high at all
24	1	Bachelor’s degree	3	Operation22	Single	Supervisor Nurse	Yes	No	No	No	Never	Sometimes	Never	Never	Always	Never	Never	Sometimes	Never	Always	Not high at all
25	2	Bachelor’s degree	1	Psychiatry	Married	Bedside Nurse	Yes	No	No	No	Never	Never	Never	Never	Sometimes	Never	Never	Always	Sometimes	Always	High
27	1	Nursing technical institute	8	Emergency	Single	Head Nurse	Yes	Yes	Yes	No	Always	Sometimes	Never	Never	Always	Always	Sometimes	Always	Sometimes	Always	Not high at all
26	2	Nursing Diploma	5	ICU	Single	Bedside Nurse	Yes	No	Yes	No	Never	Never	Never	Never	Never	Never	Never	Sometimes	Sometimes	Sometimes	Not high at all
23	1	Bachelor’s degree	1	ICU	Single	Bedside Nurse	No	No	No	No	Sometimes	Always	Sometimes	Sometimes	Always	Always	Sometimes	Always	Sometimes	Always	Not high at all
27	1	Bachelor’s degree	1	Outpatient clinics	Single	Bedside Nurse	Yes	No	No	No	Never	Sometimes	Never	Sometimes	Always	Never	Sometimes	Always	Sometimes	Always	Not high at all
28	1	Bachelor’s degree	7	ICU	Single	Charge Nurse	Yes	No	No	No	Never	Never	Never	Never	Sometimes	Never	Never	Always	Never	Always	Not high at all
25	1	Nursing technical institute	5	Ward20	Single	Bedside Nurse	Yes	No	Yes	Yes	Always	Always	Sometimes	Sometimes	Always	Always	Always	Always	Sometimes	Always	Profoundly high
24	1	Nursing technical institute	2	ICU	Single	Bedside Nurse	Yes	No	No	No	Never	Sometimes	Never	Never	Sometimes	Never	Never	Never	Never	Sometimes	High
24	1	Nursing technical institute	5	Emergency	Single	Bedside Nurse	Yes	No	Yes	Yes	Sometimes	Never	Never	Never	Sometimes	Never	Sometimes	Always	Sometimes	Sometimes	High
32	1	Bachelor’s degree	14	Emergency	Married	Bedside Nurse	Yes	No	Yes	No	Sometimes	Never	Never	Never	Never	Always	Sometimes	Always	Always	Always	Not high at all
20	2	Nursing technical institute	1	ICU	Single	Bedside Nurse	Yes	Yes	Yes	No	Always	Sometimes	Sometimes	Always	Always	Never	Sometimes	Always	Always	Sometimes	Not high at all
28	1	Nursing technical institute	13	Ward20	Married	Bedside Nurse	Yes	No	No	No	Never	Never	Never	Never	Sometimes	Never	Never	Never	Never	Always	Not high at all
31	1	Nursing technical institute	13	ICU	Divorced	Charge Nurse	Yes	No	No	No	Never	Never	Never	Sometimes	Always	Never	Never	Sometimes	Never	Always	Not high at all
30	1	Bachelor’s degree	6	ICU	Married	Charge Nurse	Yes	No	No	No	Sometimes	Sometimes	Sometimes	Sometimes	Sometimes	Never	Sometimes	Sometimes	Never	Always	Not high at all
27	1	Bachelor’s degree	8	Ward20	Married	Bedside Nurse	Yes	No	Yes	No	Never	Sometimes	Never	Sometimes	Sometimes	Never	Never	Always	Sometimes	Always	High
44	1	Bachelor’s degree	30	Ward20	Married	Bedside Nurse	Yes	No	No	No	Never	Sometimes	Never	Always	Always	Never	Never	Always	Never	Always	Not high at all
25	1	Nursing technical institute	5	Operation22	Single	Supervisor Nurse	Yes	No	No	No	Always	Never	Sometimes	Always	Sometimes	Sometimes	Never	Never	Always	Sometimes	Profoundly high
22	1	Nursing technical institute	3	Ward20	Single	Bedside Nurse	Yes	No	No	No	Never	Never	Never	Always	Sometimes	Never	Never	Always	Sometimes	Always	Not high at all
26	1	Nursing technical institute	6	Operation22	Single	Bedside Nurse	Yes	No	No	No	Never	Never	Never	Always	Always	Never	Never	Sometimes	Sometimes	Always	Profoundly high
27	1	Nursing technical institute	7	Operation22	Single	Bedside Nurse	Yes	No	No	No	Always	Sometimes	Never	Never	Always	Sometimes	Never	Always	Never	Always	Profoundly high
33	1	Nursing technical institute	15	Operation22	Married	Head Nurse	Yes	Yes	Yes	No	Never	Never	Never	Never	Never	Never	Never	Always	Always	Always	Not high at all
36	1	Nursing technical institute	20	Operation22	Married	Charge Nurse	Yes	Yes	Yes	No	Sometimes	Never	Sometimes	Sometimes	Always	Never	Sometimes	Sometimes	Sometimes	Always	High
33	1	Nursing technical institute	11	Emergency	Single	Bedside Nurse	Yes	Yes	No	Yes	Never	Never	Never	Never	Sometimes	Never	Sometimes	Always	Always	Always	High
26	1	Nursing technical institute	5	Ward20	Married	Bedside Nurse	Yes	No	No	No	Sometimes	Never	Never	Sometimes	Sometimes	Sometimes	Sometimes	Sometimes	Sometimes	Always	Not high at all
42	1	Nursing technical institute	25	Operation22	Married	Supervisor Nurse	Yes	No	No	No	Never	Never	Sometimes	Sometimes	Never	Never	Sometimes	Always	Always	Always	Not high at all
38	1	Nursing technical institute	15	Operation22	Divorced	Supervisor Nurse	Yes	No	Yes	No	Sometimes	Never	Never	Never	Always	Never	Sometimes	Always	Never	Always	Profoundly high
39	1	Nursing Diploma	21	special unit	Married	Head Nurse	Yes	No	No	No	Never	Never	Never	Never	Sometimes	Never	Never	Sometimes	Sometimes	Always	Not high at all
33	1	Bachelor’s degree	13	Emergency	Married	Head Nurse	Yes	No	No	No	Never	Never	Never	Never	Never	Never	Never	Never	Never	Sometimes	High
39	1	Nursing technical institute	20	Managerial position	Married	Supervisor Nurse	No	No	No	No	Never	Sometimes	Sometimes	Never	Always	Never	Never	Never	Sometimes	Always	High
23	1	Nursing technical institute	2	Ward20	Single	Charge Nurse	Yes	No	Yes	No	Sometimes	Sometimes	Sometimes	Sometimes	Sometimes	Always	Sometimes	Sometimes	Sometimes	Sometimes	Not high at all
23	1	Nursing technical institute	2	Ward20	Single	Charge Nurse	Yes	No	Yes	No	Sometimes	Never	Sometimes	Sometimes	Always	Sometimes	Never	Always	Sometimes	Always	High
23	1	Nursing technical institute	9	Outpatient clinics	Single	Bedside Nurse	Yes	Yes	Yes	Yes	Always	Never	Never	Sometimes	Always	Never	Sometimes	Always	Sometimes	Always	High
25	1	Nursing technical institute	3	ICU	Single	Charge Nurse	Yes	No	No	No	Sometimes	Never	Never	Always	Sometimes	Never	Always	Always	Sometimes	Always	Not high at all
23	1	Nursing technical institute	3	ICU	Single	Bedside Nurse	Yes	No	No	No	Sometimes	Never	Never	Sometimes	Sometimes	Sometimes	Always	Sometimes	Sometimes	Always	High
33	1	Nursing technical institute	12	Operation22	Single	Supervisor Nurse	Yes	Yes	Yes	Yes	Sometimes	Sometimes	Sometimes	Never	Always	Never	Always	Always	Always	Always	High
37	1	Nursing technical institute	17	Operation22	Married	Bedside Nurse	Yes	Yes	No	No	Sometimes	Never	Never	Never	Sometimes	Never	Never	Sometimes	Sometimes	Always	High
27	1	Nursing Diploma	7	ICU	Single	Bedside Nurse	Yes	No	No	No	Sometimes	Never	Never	Never	Sometimes	Sometimes	Never	Sometimes	Always	Always	Not high at all
35	1	Nursing technical institute	17	Ward20	Married	Bedside Nurse	Yes	No	No	No	Never	Never	Never	Sometimes	Sometimes	Never	Never	Sometimes	Sometimes	Always	Not high at all
31	1	Nursing technical institute	14	Operation22	Married	Supervisor Nurse	Yes	No	Yes	No	Sometimes	Sometimes	Always	Always	Always	Never	Sometimes	Sometimes	Sometimes	Always	Not high at all
32	1	Nursing technical institute	10	Ward20	Married	Charge Nurse	Yes	No	No	No	Never	Never	Never	Never	Sometimes	Never	Never	Always	Sometimes	Always	Not high at all
32	1	Nursing technical institute	14	ICU	Married	Head Nurse	Yes	No	Yes	No	Sometimes	Never	Never	Sometimes	Sometimes	Never	Never	Always	Always	Always	Not high at all
26	1	Master’s degree	3	ICU	Single	Charge Nurse	Yes	No	No	No	Never	Never	Never	Sometimes	Always	Never	Sometimes	Always	Sometimes	Always	High
26	1	Nursing technical institute	6	Managerial position	Divorced	Supervisor Nurse	Yes	No	No	No	Sometimes	Never	Never	Sometimes	Always	Always	Sometimes	Always	Always	Always	High
28	1	Nursing technical institute	7	Emergency	Married	Charge Nurse	Yes	No	No	No	Sometimes	Always	Never	Sometimes	Sometimes	Sometimes	Sometimes	Always	Sometimes	Always	High
30	1	Nursing technical institute	9	Ward20	Married	Bedside Nurse	Yes	Yes	Yes	No	Sometimes	Never	Sometimes	Sometimes	Always	Sometimes	Sometimes	Sometimes	Sometimes	Always	High
40	2	Nursing technical institute	23	Emergency	Married	Bedside Nurse	Yes	No	Yes	No	Never	Sometimes	Always	Sometimes	Never	Never	Always	Sometimes	Always	Sometimes	Profoundly high
27	1	Nursing technical institute	7	Emergency	Married	Bedside Nurse	Yes	No	No	No	Never	Never	Never	Never	Sometimes	Never	Never	Sometimes	Sometimes	Always	Not high at all
23	1	Nursing technical institute	7	Operation22	Single	Bedside Nurse	Yes	No	No	No	Never	Never	Never	Never	Sometimes	Never	Never	Sometimes	Never	Always	Profoundly high
22	2	Nursing Diploma	4	Ward20	Single	Supervisor Nurse	Yes	No	No	Yes	Sometimes	Never	Never	Sometimes	Sometimes	Never	Always	Always	Always	Always	High
26	1	Nursing technical institute	8	Emergency	Married	Bedside Nurse	Yes	No	No	No	Sometimes	Sometimes	Never	Sometimes	Sometimes	Always	Sometimes	Always	Sometimes	Always	Not high at all
25	2	Nursing technical institute	6	ICU	Married	Bedside Nurse	Yes	Yes	Yes	Yes	Never	Sometimes	Never	Sometimes	Always	Always	Never	Sometimes	Sometimes	Sometimes	Not high at all
25	1	Nursing technical institute	4	ICU	Single	Bedside Nurse	Yes	Yes	Yes	No	Sometimes	Never	Never	Sometimes	Sometimes	Never	Sometimes	Sometimes	Never	Always	High
36	1	Nursing technical institute	18	Outpatient clinics	Married	Charge Nurse	Yes	Yes	Yes	No	Sometimes	Sometimes	Never	Never	Sometimes	Never	Sometimes	Always	Always	Always	High
23	2	Nursing technical institute	2	ICU	Single	Bedside Nurse	No	Yes	Yes	Yes	Sometimes	Sometimes	Sometimes	Never	Never	Always	Sometimes	Always	Sometimes	Always	Not high at all
25	1	Nursing technical institute	5	Ward20	Single	Bedside Nurse	Yes	No	No	No	Never	Never	Never	Never	Sometimes	Never	Never	Always	Never	Always	Not high at all
27	1	Nursing technical institute	10	ICU	Single	Charge Nurse	Yes	No	No	No	Never	Never	Never	Never	Sometimes	Never	Never	Always	Never	Always	Not high at all
33	1	Nursing technical institute	13	Emergency	Divorced	Bedside Nurse	Yes	No	No	No	Never	Sometimes	Never	Sometimes	Sometimes	Never	Never	Always	Sometimes	Always	Not high at all
22	1	Nursing Diploma	5	Emergency	Single	Charge Nurse	Yes	No	No	No	Never	Never	Never	Never	Sometimes	Never	Never	Never	Never	Always	Not high at all
35	1	Nursing technical institute	15	Ward20	Married	Bedside Nurse	Yes	No	No	No	Never	Never	Sometimes	Sometimes	Always	Never	Sometimes	Sometimes	Sometimes	Always	High
36	1	Nursing technical institute	19	ICU	Married	Bedside Nurse	Yes	No	No	No	Never	Never	Never	Never	Sometimes	Never	Sometimes	Always	Always	Always	Not high at all
26	1	Nursing technical institute	5	Ward20	Married	Charge Nurse	Yes	No	No	No	Never	Never	Sometimes	Sometimes	Sometimes	Never	Sometimes	Sometimes	Never	Always	Not high at all
40	1	Bachelor’s degree	23	Operation22	Married	Supervisor Nurse	Yes	No	Yes	No	Sometimes	Sometimes	Never	Sometimes	Sometimes	Never	Never	Always	Sometimes	Always	High
43	1	Nursing technical institute	24	Ward20	Married	Charge Nurse	Yes	No	Yes	Yes	Sometimes	Never	Never	Sometimes	Always	Never	Sometimes	Always	Sometimes	Sometimes	High
23	1	Nursing Diploma	2	Ward20	Single	Bedside Nurse	Yes	No	Yes	No	Sometimes	Sometimes	Never	Always	Always	Never	Sometimes	Sometimes	Always	Always	Not high at all
23	2	Bachelor’s degree	3	ICU	Single	Bedside Nurse	Yes	No	No	No	Always	Sometimes	Never	Sometimes	Never	Always	Sometimes	Always	Always	Always	High
26	1	Bachelor’s degree	7	ICU	Single	Bedside Nurse	Yes	No	No	No	Sometimes	Never	Never	Never	Always	Never	Never	Always	Always	Always	Not high at all
33	1	Nursing Diploma	16	Managerial position	Married	Head Nurse	Yes	Yes	Yes	No	Sometimes	Never	Never	Sometimes	Sometimes	Never	Always	Sometimes	Always	Always	Not high at all
34	1	Nursing technical institute	17	Operation22	Married	Supervisor Nurse	Yes	No	No	No	Never	Never	Sometimes	Sometimes	Sometimes	Sometimes	Always	Always	Always	Always	High
23	1	Nursing technical institute	3	ICU	Single	Supervisor Nurse	Yes	No	Yes	No	Sometimes	Sometimes	Never	Never	Sometimes	Sometimes	Sometimes	Always	Never	Sometimes	Not high at all
33	1	Nursing technical institute	15	Outpatient clinics	Married	Supervisor Nurse	Yes	Yes	Yes	No	Sometimes	Sometimes	Never	Sometimes	Sometimes	Never	Never	Always	Sometimes	Always	Profoundly high
29	1	Nursing Diploma	9	Ward20	Divorced	Charge Nurse	Yes	No	No	No	Sometimes	Never	Sometimes	Always	Always	Never	Sometimes	Sometimes	Sometimes	Always	Not high at all
35	2	Bachelor’s degree	18	ICU	Married	Supervisor Nurse	Yes	Yes	Yes	No	Never	Never	Never	Never	Sometimes	Never	Never	Sometimes	Never	Sometimes	Not high at all
25	1	Bachelor’s degree	2	ICU	Single	Bedside Nurse	Yes	No	No	No	Never	Never	Sometimes	Sometimes	Always	Never	Never	Always	Sometimes	Always	Not high at all
31	1	Bachelor’s degree	11	ICU	Divorced	Bedside Nurse	Yes	No	No	No	Sometimes	Never	Sometimes	Sometimes	Always	Never	Never	Always	Always	Always	High
40	1	Nursing Diploma	25	Ward20	Married	Bedside Nurse	Yes	No	No	Yes	Never	Never	Never	Never	Sometimes	Never	Never	Sometimes	Never	Never	High
23	2	Bachelor’s degree	2	Operation22	Single	Bedside Nurse	Yes	No	No	No	Always	Never	Sometimes	Sometimes	Always	Sometimes	Sometimes	Sometimes	Never	Never	High
40	2	Nursing Diploma	13	Ward20	Married	Bedside Nurse	No	No	No	No	Never	Never	Sometimes	Sometimes	Sometimes	Never	Sometimes	Always	Never	Always	Not high at all
33	1	Nursing technical institute	13	Ward20	Divorced	Head Nurse	Yes	No	No	No	Sometimes	Never	Never	Never	Sometimes	Never	Always	Sometimes	Always	Always	Not high at all
28	1	Nursing technical institute	8	ICU	Widowed	Bedside Nurse	Yes	No	Yes	No	Sometimes	Never	Never	Never	Sometimes	Never	Sometimes	Always	Always	Always	High
26	1	Bachelor’s degree	4	ICU	Single	Bedside Nurse	Yes	Yes	No	No	Never	Sometimes	Never	Sometimes	Always	Always	Sometimes	Always	Never	Always	Not high at all
25	1	Nursing technical institute	8	ICU	Single	Charge Nurse	No	Yes	Yes	No	Never	Never	Never	Sometimes	Sometimes	Sometimes	Never	Always	Sometimes	Always	Not high at all
35	1	Nursing technical institute	15	ICU	Married	Bedside Nurse	Yes	No	No	Yes	Never	Sometimes	Never	Never	Never	Sometimes	Sometimes	Sometimes	Never	Always	Not high at all
23	2	Nursing technical institute	3	Ward20	Single	Charge Nurse	No	No	No	No	Sometimes	Never	Sometimes	Sometimes	Never	Sometimes	Sometimes	Sometimes	Never	Sometimes	Not high at all
24	1	Bachelor’s degree	2	ICU	Single	Charge Nurse	Yes	No	No	No	Never	Never	Never	Always	Sometimes	Never	Sometimes	Always	Sometimes	Always	High
27	1	Nursing Diploma	5	Ward20	Single	Bedside Nurse	No	No	No	No	Never	Sometimes	Sometimes	Sometimes	Sometimes	Never	Sometimes	Sometimes	Sometimes	Always	High
31	1	Nursing technical institute	11	ICU	Married	Supervisor Nurse	Yes	No	No	No	Sometimes	Never	Never	Never	Sometimes	Never	Never	Always	Never	Always	High
23	1	Bachelor’s degree	1	Managerial position	Single	Supervisor Nurse	No	No	No	No	Never	Never	Sometimes	Sometimes	Sometimes	Always	Never	Sometimes	Sometimes	Always	High
33	2	Bachelor’s degree	10	ICU	Married	Head Nurse	Yes	Yes	Yes	Yes	Always	Always	Always	Always	Always	Always	Always	Always	Always	Always	Profoundly high
30	2	Nursing technical institute	7	Emergency	Married	Head Nurse	Yes	Yes	Yes	Yes	Sometimes	Sometimes	Sometimes	Sometimes	Always	Sometimes	Sometimes	Always	Sometimes	Always	High
23	1	Bachelor’s degree	1	ICU	Single	Bedside Nurse	Yes	No	Yes	No	Never	Never	Never	Never	Never	Never	Never	Always	Always	Always	Not high at all
31	1	Nursing technical institute	8	Operation22	Married	Supervisor Nurse	Yes	Yes	No	No	Never	Never	Never	Sometimes	Always	Never	Never	Never	Never	Always	High
27	1	Bachelor’s degree	2	ICU	Single	Bedside Nurse	Yes	No	Yes	Yes	Sometimes	Sometimes	Never	Sometimes	Always	Sometimes	Sometimes	Sometimes	Never	Always	Not high at all
23	1	Bachelor’s degree	1	Ward20	Single	Bedside Nurse	No	No	No	No	Never	Never	Sometimes	Sometimes	Sometimes	Never	Sometimes	Sometimes	Sometimes	Sometimes	Not high at all
29	1	Nursing technical institute	12	ICU	Single	Bedside Nurse	Yes	No	No	No	Sometimes	Never	Never	Always	Always	Sometimes	Sometimes	Always	Sometimes	Always	Profoundly high
27	1	Bachelor’s degree	13	ICU	Single	Bedside Nurse	Yes	No	No	No	Sometimes	Never	Never	Sometimes	Always	Never	Never	Always	Never	Always	Not high at all
28	1	Nursing technical institute	8	ICU	Single	Bedside Nurse	Yes	No	No	No	Never	Sometimes	Never	Always	Always	Never	Never	Always	Always	Always	Not high at all
26	1	Bachelor’s degree	3	ICU	Single	Supervisor Nurse	Yes	No	No	No	Never	Never	Never	Never	Always	Sometimes	Never	Sometimes	Sometimes	Sometimes	Not high at all
26	1	Nursing Diploma	8	ICU	Divorced	Head Nurse	Yes	No	No	No	Never	Never	Sometimes	Sometimes	Always	Never	Sometimes	Sometimes	Never	Always	High
30	1	Nursing technical institute	4	ICU	Married	Bedside Nurse	Yes	No	Yes	No	Sometimes	Sometimes	Never	Never	Sometimes	Never	Never	Sometimes	Never	Always	High
31	1	Nursing technical institute	12	Emergency	Married	Supervisor Nurse	Yes	No	No	No	Sometimes	Never	Never	Never	Never	Never	Never	Always	Sometimes	Always	Not high at all
22	1	Bachelor’s degree	2	Ward20	Single	Charge Nurse	No	No	No	No	Sometimes	Sometimes	Never	Never	Sometimes	Never	Never	Sometimes	Never	Sometimes	Not high at all
26	1	Bachelor’s degree	3	Ward20	Single	Supervisor Nurse	Yes	No	No	No	Never	Never	Never	Never	Sometimes	Sometimes	Sometimes	Sometimes	Sometimes	Sometimes	Not high at all
25	1	Bachelor’s degree	2	ICU	Single	Bedside Nurse	Yes	No	Yes	Yes	Never	Never	Never	Never	Never	Never	Never	Always	Sometimes	Always	Not high at all
39	1	Nursing technical institute	20	Operation22	Married	Charge Nurse	No	No	No	No	Never	Never	Never	Never	Never	Never	Never	Always	Never	Always	Not high at all
43	1	Nursing technical institute	27	ICU	Married	Charge Nurse	Yes	No	No	No	Never	Never	Sometimes	Sometimes	Never	Never	Never	Sometimes	Never	Always	Not high at all
26	1	Bachelor’s degree	2	Ward20	Single	Supervisor Nurse	Yes	No	Yes	No	Sometimes	Never	Sometimes	Sometimes	Never	Never	Sometimes	Always	Never	Always	Not high at all
26	1	Bachelor’s degree	4	ICU	Married	Supervisor Nurse	Yes	Yes	No	No	Never	Sometimes	Never	Sometimes	Always	Never	Sometimes	Always	Sometimes	Always	Not high at all
25	2	Nursing technical institute	3	Operation22	Single	Supervisor Nurse	Yes	No	Yes	No	Sometimes	Sometimes	Sometimes	Always	Sometimes	Always	Sometimes	Always	Sometimes	Always	Not high at all
23	1	Bachelor’s degree	2	Ward20	Married	Bedside Nurse	No	No	No	No	Sometimes	Sometimes	Never	Sometimes	Always	Never	Never	Always	Sometimes	Always	Profoundly high
30	1	Bachelor’s degree	10	ICU	Single	Bedside Nurse	Yes	Yes	Yes	Yes	Always	Always	Always	Always	Always	Always	Always	Always	Always	Always	Profoundly high
29	1	Bachelor’s degree	8	Ward20	Divorced	Bedside Nurse	No	No	No	No	Never	Never	Never	Always	Sometimes	Never	Always	Always	Always	Always	Not high at all
27	1	Bachelor’s degree	4	Ward20	Married	Charge Nurse	Yes	No	No	No	Never	Never	Never	Never	Never	Never	Never	Always	Sometimes	Always	Not high at all
32	1	Nursing technical institute	17	Operation22	Married	Supervisor Nurse	Yes	Yes	Yes	Yes	Sometimes	Sometimes	Never	Sometimes	Sometimes	Never	Never	Always	Never	Always	Not high at all
25	2	Bachelor’s degree	5	Emergency	Single	Head Nurse	Yes	No	Yes	No	Never	Never	Sometimes	Never	Sometimes	Never	Never	Sometimes	Never	Always	High
23	1	Nursing technical institute	2	Emergency	Single	Charge Nurse	Yes	No	No	No	Sometimes	Never	Never	Sometimes	Always	Sometimes	Never	Always	Sometimes	Always	Not high at all
28	1	Nursing technical institute	8	Operation22	Divorced	Bedside Nurse	Yes	No	No	No	Never	Never	Never	Sometimes	Sometimes	Never	Never	Always	Always	Always	Not high at all
31	1	Nursing technical institute	15	ICU	Married	Bedside Nurse	Yes	No	No	Yes	Sometimes	Never	Never	Always	Sometimes	Never	Never	Always	Sometimes	Always	Not high at all
25	2	Nursing technical institute	4	Operation22	Single	Bedside Nurse	Yes	No	Yes	No	Never	Never	Always	Sometimes	Always	Never	Sometimes	Always	Always	Always	High
23	1	Nursing technical institute	5	ICU	Single	Bedside Nurse	Yes	No	No	No	Sometimes	Never	Sometimes	Sometimes	Always	Never	Never	Sometimes	Always	Always	Not high at all
29	1	Nursing technical institute	8	Ward20	Married	Bedside Nurse	No	No	No	No	Never	Never	Never	Always	Sometimes	Never	Never	Always	Always	Always	Not high at all
38	1	Nursing Diploma	23	Operation22	Single	Supervisor Nurse	Yes	No	No	Yes	Sometimes	Sometimes	Sometimes	Always	Sometimes	Never	Sometimes	Always	Always	Always	Not high at all
26	2	Nursing technical institute	6	Emergency	Single	Bedside Nurse	Yes	No	Yes	Yes	Sometimes	Sometimes	Sometimes	Sometimes	Never	Sometimes	Always	Sometimes	Never	Always	Profoundly high
24	1	Nursing technical institute	3	Ward20	Single	Bedside Nurse	Yes	No	No	No	Never	Never	Never	Never	Never	Never	Never	Always	Never	Always	Not high at all
26	1	Bachelor’s degree	1	Ward20	Married	Bedside Nurse	Yes	No	No	No	Sometimes	Sometimes	Never	Never	Sometimes	Sometimes	Never	Always	Never	Always	High
25	1	Bachelor’s degree	2	Ward20	Single	Supervisor Nurse	Yes	No	No	No	Never	Never	Never	Never	Sometimes	Never	Never	Sometimes	Never	Always	Not high at all
24	1	Bachelor’s degree	4	Ward20	Single	Charge Nurse	Yes	No	No	No	Never	Sometimes	Sometimes	Sometimes	Sometimes	Never	Never	Sometimes	Sometimes	Sometimes	Not high at all
25	1	Nursing technical institute	5	Ward20	Single	Bedside Nurse	Yes	No	No	Yes	Sometimes	Never	Never	Sometimes	Always	Sometimes	Sometimes	Sometimes	Sometimes	Always	Not high at all
27	1	Bachelor’s degree	6	ICU	Married	Bedside Nurse	Yes	No	No	No	Never	Never	Never	Sometimes	Always	Always	Never	Sometimes	Sometimes	Always	Not high at all
33	1	Nursing technical institute	15	Emergency	Married	Head Nurse	Yes	No	No	No	Never	Never	Never	Never	Sometimes	Sometimes	Never	Sometimes	Never	Always	Not high at all
23	1	Nursing technical institute	2	Outpatient clinics	Married	Bedside Nurse	Yes	No	No	No	Never	Sometimes	Never	Sometimes	Sometimes	Never	Never	Always	Sometimes	Always	High
26	1	Bachelor’s degree	5	Ward20	Married	Supervisor Nurse	No	No	No	No	Sometimes	Sometimes	Sometimes	Sometimes	Sometimes	Sometimes	Sometimes	Sometimes	Always	Never	High
26	1	Bachelor’s degree	2	Operation22	Married	Charge Nurse	Yes	No	Yes	Yes	Sometimes	Sometimes	Sometimes	Sometimes	Sometimes	Sometimes	Sometimes	Sometimes	Sometimes	Sometimes	Profoundly high
42	1	Nursing technical institute	23	Ward20	Married	Supervisor Nurse	Yes	No	Yes	Yes	Never	Never	Never	Never	Sometimes	Never	Never	Always	Sometimes	Always	Not high at all
38	1	Nursing technical institute	25	Operation22	Married	Charge Nurse	Yes	No	Yes	No	Sometimes	Never	Never	Never	Never	Never	Never	Sometimes	Never	Always	Not high at all
44	1	Nursing technical institute	24	Outpatient clinics	Married	Charge Nurse	Yes	Yes	Yes	No	Sometimes	Never	Never	Sometimes	Sometimes	Never	Sometimes	Sometimes	Sometimes	Always	High
28	2	Bachelor’s degree	8	Ward20	Single	Supervisor Nurse	Yes	No	No	No	Never	Never	Never	Sometimes	Sometimes	Never	Never	Always	Sometimes	Always	High
25	1	Bachelor’s degree	1	ICU	Married	Bedside Nurse	Yes	No	No	No	Never	Never	Never	Never	Sometimes	Never	Never	Sometimes	Never	Always	Not high at all
29	1	Bachelor’s degree	4	Ward20	Single	Bedside Nurse	Yes	No	Yes	No	Sometimes	Never	Always	Always	Sometimes	Never	Sometimes	Sometimes	Always	Always	High
23	1	Nursing technical institute	5	ICU	Married	Bedside Nurse	Yes	No	Yes	No	Sometimes	Never	Never	Sometimes	Sometimes	Never	Never	Sometimes	Never	Always	High
22	1	Bachelor’s degree	1	Ward20	Single	Supervisor Nurse	No	No	Yes	No	Never	Never	Sometimes	Never	Sometimes	Sometimes	Sometimes	Never	Never	Always	High
31	1	Nursing technical institute	16	Emergency	Married	Supervisor Nurse	Yes	Yes	No	No	Sometimes	Never	Always	Always	Always	Never	Always	Sometimes	Always	Always	Not high at all
26	1	Nursing Diploma	6	ICU	Single	Bedside Nurse	Yes	No	No	Yes	Never	Never	Never	Never	Always	Sometimes	Never	Sometimes	Sometimes	Always	Profoundly high
25	1	Nursing technical institute	5	Operation22	Married	Bedside Nurse	Yes	No	Yes	Yes	Sometimes	Never	Never	Never	Never	Never	Never	Always	Never	Always	Profoundly high
25	1	Bachelor’s degree	5	ICU	Single	Bedside Nurse	Yes	No	Yes	No	Sometimes	Never	Never	Sometimes	Always	Never	Sometimes	Always	Sometimes	Always	High
44	1	PhD’s degree	23	Managerial position	Married	Head Nurse	Yes	No	Yes	No	Sometimes	Sometimes	Sometimes	Sometimes	Never	Sometimes	Always	Sometimes	Never	Sometimes	High
23	2	Bachelor’s degree	2	ICU	Single	Bedside Nurse	Yes	No	Yes	No	Sometimes	Sometimes	Always	Sometimes	Sometimes	Always	Sometimes	Always	Always	Always	Not high at all
25	1	Bachelor’s degree	3	Ward20	Single	Supervisor Nurse	Yes	Yes	No	No	Never	Never	Sometimes	Always	Sometimes	Never	Sometimes	Sometimes	Sometimes	Always	Not high at all
23	1	Bachelor’s degree	2	ICU	Single	Supervisor Nurse	No	No	No	No	Sometimes	Never	Never	Never	Sometimes	Never	Never	Always	Sometimes	Always	Not high at all
46	1	Nursing technical institute	27	Ward20	Married	Head Nurse	Yes	No	No	Yes	Sometimes	Sometimes	Never	Sometimes	Always	Never	Always	Always	Sometimes	Always	High
33	2	Bachelor’s degree	10	ICU	Married	Bedside Nurse	Yes	No	No	No	Sometimes	Never	Sometimes	Sometimes	Sometimes	Never	Sometimes	Always	Always	Always	High
38	1	PhD’s degree	17	special unit	Single	Head Nurse	Yes	Yes	No	No	Never	Never	Never	Never	Always	Never	Sometimes	Sometimes	Sometimes	Always	High
25	2	Bachelor’s degree	5	ICU	Single	Charge Nurse	Yes	No	Yes	No	Never	Sometimes	Never	Never	Sometimes	Sometimes	Never	Always	Always	Sometimes	High
29	2	Nursing technical institute	9	Emergency	Single	Head Nurse	Yes	No	No	No	Always	Always	Sometimes	Always	Always	Always	Always	Sometimes	Always	Always	High
24	1	Nursing Diploma	7	Operation22	Single	Supervisor Nurse	Yes	No	No	No	Sometimes	Never	Never	Never	Sometimes	Never	Never	Always	Never	Always	Not high at all
27	2	Bachelor’s degree	1	ICU	Married	Head Nurse	Yes	Yes	Yes	Yes	Sometimes	Never	Sometimes	Sometimes	Always	Never	Sometimes	Always	Sometimes	Always	Profoundly high
25	2	Bachelor’s degree	1	ICU	Single	Bedside Nurse	Yes	No	No	No	Never	Never	Never	Never	Sometimes	Sometimes	Never	Sometimes	Never	Sometimes	Not high at all
28	1	Bachelor’s degree	3	Ward20	Single	Head Nurse	Yes	No	No	No	Never	Never	Never	Never	Never	Never	Never	Never	Never	Never	Not high at all
33	2	Bachelor’s degree	10	Operation22	Married	Supervisor Nurse	No	No	No	No	Never	Never	Never	Never	Sometimes	Never	Always	Always	Always	Always	Not high at all
29	2	Bachelor’s degree	9	ICU	Married	Bedside Nurse	Yes	Yes	Yes	No	Never	Never	Never	Never	Sometimes	Sometimes	Never	Sometimes	Sometimes	Sometimes	High
25	2	Nursing technical institute	5	Emergency	Single	Bedside Nurse	Yes	No	Yes	No	Always	Sometimes	Always	Always	Sometimes	Always	Sometimes	Sometimes	Sometimes	Always	High
26	1	Nursing technical institute	5	ICU	Single	Charge Nurse	Yes	No	No	No	Never	Always	Never	Never	Never	Always	Always	Always	Always	Always	Not high at all
26	1	Bachelor’s degree	2	Emergency	Married	Supervisor Nurse	Yes	No	No	No	Never	Always	Sometimes	Sometimes	Sometimes	Never	Always	Always	Always	Always	Not high at all
24	2	Bachelor’s degree	3	Ward20	Single	Supervisor Nurse	Yes	No	No	No	Sometimes	Sometimes	Always	Always	Always	Sometimes	Always	Sometimes	Always	Always	Not high at all
24	1	Nursing technical institute	3	ICU	Single	Charge Nurse	Yes	No	No	No	Never	Never	Never	Always	Sometimes	Never	Never	Always	Always	Always	High
29	2	Nursing technical institute	5	ICU	Single	Bedside Nurse	Yes	No	No	No	Never	Sometimes	Sometimes	Always	Always	Always	Always	Always	Always	Always	High
23	1	Nursing technical institute	2	Emergency	Single	Charge Nurse	Yes	No	No	No	Sometimes	Never	Sometimes	Never	Never	Never	Never	Always	Never	Always	Not high at all
26	1	Bachelor’s degree	5	Managerial position	Single	Supervisor Nurse	Yes	No	No	No	Sometimes	Never	Never	Never	Sometimes	Never	Never	Always	Always	Sometimes	Not high at all
27	1	Nursing technical institute	8	Emergency	Married	Bedside Nurse	Yes	No	Yes	No	Sometimes	Never	Sometimes	Sometimes	Sometimes	Never	Sometimes	Sometimes	Sometimes	Always	Not high at all
25	1	Bachelor’s degree	1	Ward20	Married	Bedside Nurse	Yes	No	No	No	Sometimes	Always	Sometimes	Sometimes	Always	Always	Sometimes	Always	Always	Always	High
30	1	Nursing technical institute	13	ICU	Married	Charge Nurse	Yes	Yes	Yes	No	Never	Always	Always	Never	Never	Always	Never	Always	Always	Always	Profoundly high
24	1	Nursing technical institute	6	Emergency	Single	Charge Nurse	Yes	No	No	No	Never	Never	Never	Never	Always	Never	Never	Always	Never	Always	High
31	1	Bachelor’s degree	8	Ward20	Married	Supervisor Nurse	Yes	No	No	No	Never	Never	Never	Never	Sometimes	Always	Never	Sometimes	Sometimes	Always	Not high at all
28	1	Nursing technical institute	5	Ward20	Married	Charge Nurse	Yes	No	Yes	No	Never	Sometimes	Never	Never	Sometimes	Never	Never	Sometimes	Sometimes	Always	Not high at all
23	1	Bachelor’s degree	2	Ward20	Single	Bedside Nurse	Yes	No	Yes	No	Sometimes	Sometimes	Never	Never	Always	Never	Sometimes	Sometimes	Sometimes	Sometimes	Not high at all
32	2	Nursing Diploma	12	Emergency	Widowed	Head Nurse	Yes	Yes	Yes	Yes	Always	Always	Always	Always	Always	Always	Always	Always	Always	Always	Profoundly high
30	2	Nursing technical institute	10	ICU	Divorced	Head Nurse	Yes	Yes	Yes	Yes	Always	Always	Always	Always	Always	Always	Always	Always	Always	Always	Profoundly high
35	2	Nursing technical institute	14	Operation22	Married	Supervisor Nurse	Yes	Yes	Yes	No	Never	Never	Sometimes	Sometimes	Sometimes	Never	Sometimes	Always	Never	Always	Not high at all
44	1	Bachelor’s degree	26	Managerial position	Married	Head Nurse	Yes	No	No	No	Never	Never	Never	Never	Sometimes	Never	Never	Always	Never	Always	High
25	1	Nursing technical institute	5	Emergency	Single	Bedside Nurse	Yes	Yes	Yes	No	Never	Sometimes	Never	Never	Sometimes	Never	Never	Never	Never	Sometimes	Not high at all
30	1	Master’s degree	13	Managerial position	Single	Supervisor Nurse	Yes	Yes	No	No	Never	Sometimes	Never	Sometimes	Sometimes	Never	Never	Always	Never	Always	Profoundly high
25	2	Bachelor’s degree	4	Managerial position	Married	Supervisor Nurse	Yes	No	No	No	Never	Never	Always	Always	Never	Never	Always	Always	Always	Always	High
24	1	Bachelor’s degree	2	Outpatient clinics	Single	Supervisor Nurse	Yes	No	Yes	Yes	Never	Sometimes	Sometimes	Always	Sometimes	Sometimes	Sometimes	Sometimes	Sometimes	Always	Profoundly high
25	1	Nursing technical institute	6	Ward20	Single	Head Nurse	Yes	No	No	No	Sometimes	Always	Sometimes	Never	Always	Always	Sometimes	Sometimes	Sometimes	Always	High
32	1	Nursing technical institute	10	ICU	Married	Head Nurse	Yes	No	Yes	No	Sometimes	Never	Sometimes	Never	Always	Sometimes	Sometimes	Always	Never	Always	Not high at all
25	1	Nursing technical institute	5	Emergency	Single	Bedside Nurse	Yes	Yes	Yes	Yes	Never	Sometimes	Always	Never	Never	Never	Never	Always	Sometimes	Sometimes	High
26	1	Bachelor’s degree	1	Ward20	Married	Bedside Nurse	Yes	No	No	No	Never	Never	Never	Never	Always	Never	Never	Sometimes	Never	Never	Not high at all
27	1	Nursing technical institute	10	Emergency	Married	Head Nurse	Yes	No	No	No	Sometimes	Never	Never	Sometimes	Never	Never	Always	Always	Always	Always	Not high at all
28	1	Nursing technical institute	8	ICU	Married	Bedside Nurse	Yes	No	No	No	Sometimes	Never	Always	Always	Always	Always	Always	Always	Always	Always	High
26	1	Nursing technical institute	11	Emergency	Divorced	Charge Nurse	Yes	No	No	No	Sometimes	Never	Sometimes	Sometimes	Sometimes	Never	Never	Always	Sometimes	Always	Not high at all
29	2	Nursing Diploma	7	Emergency	Married	Bedside Nurse	Yes	Yes	Yes	Yes	Sometimes	Sometimes	Sometimes	Sometimes	Always	Always	Always	Sometimes	Always	Sometimes	Profoundly high
26	2	Bachelor’s degree	3	ICU	Single	Bedside Nurse	Yes	No	Yes	Yes	Always	Never	Never	Never	Sometimes	Never	Never	Always	Sometimes	Always	Profoundly high
34	1	Nursing Diploma	17	Emergency	Married	Charge Nurse	Yes	Yes	Yes	Yes	Always	Always	Never	Sometimes	Always	Always	Always	Always	Sometimes	Sometimes	High
23	1	Bachelor’s degree	1	ICU	Single	Bedside Nurse	No	No	Yes	No	Never	Never	Sometimes	Sometimes	Sometimes	Never	Sometimes	Always	Sometimes	Always	High
24	2	Bachelor’s degree	2	Ward20	Single	Bedside Nurse	No	No	No	No	Never	Always	Never	Always	Never	Sometimes	Sometimes	Always	Sometimes	Always	Not high at all
22	2	Bachelor’s degree	1	ICU	Single	Head Nurse	No	No	No	No	Never	Never	Sometimes	Sometimes	Never	Sometimes	Sometimes	Sometimes	Never	Never	High
24	1	Bachelor’s degree	2	Ward20	Married	Bedside Nurse	No	No	No	No	Sometimes	Always	Always	Sometimes	Never	Never	Sometimes	Sometimes	Always	Always	High
20	1	Bachelor’s degree	1	Ward20	Single	Supervisor Nurse	No	No	Yes	Yes	Sometimes	Never	Sometimes	Never	Never	Sometimes	Sometimes	Never	Always	Always	Not high at all
20	2	Bachelor’s degree	1	Ward20	Single	Supervisor Nurse	No	No	No	No	Sometimes	Sometimes	Never	Sometimes	Never	Never	Sometimes	Always	Sometimes	Always	High
43	1	Nursing Diploma	25	Managerial position	Married	Head Nurse	Yes	No	No	No	Never	Never	Never	Never	Always	Sometimes	Never	Sometimes	Never	Always	Profoundly high
40	1	Nursing technical institute	20	Operation22	Married	Charge Nurse	Yes	Yes	Yes	Yes	Never	Never	Sometimes	Sometimes	Sometimes	Never	Always	Always	Always	Always	High
22	2	Bachelor’s degree	1	ICU	Single	Bedside Nurse	Yes	No	No	No	Always	Always	Sometimes	Sometimes	Sometimes	Always	Sometimes	Sometimes	Always	Always	Not high at all
21	1	Nursing technical institute	2	Ward20	Single	Supervisor Nurse	No	No	No	No	Never	Never	Never	Sometimes	Sometimes	Never	Sometimes	Always	Sometimes	Sometimes	High
46	1	Nursing technical institute	28	Emergency	Divorced	Supervisor Nurse	Yes	No	No	No	Sometimes	Never	Never	Never	Sometimes	Never	Never	Always	Never	Always	Not high at all
20	2	Nursing Diploma	2	ICU	Single	Bedside Nurse	No	No	No	No	Never	Never	Never	Never	Sometimes	Never	Never	Sometimes	Never	Sometimes	Profoundly high
22	2	Bachelor’s degree	1	Ward20	Single	Head Nurse	No	No	No	No	Never	Never	Sometimes	Always	Always	Never	Always	Always	Always	Always	Not high at all
21	1	Nursing technical institute	2	Ward20	Single	Bedside Nurse	Yes	Yes	No	No	Never	Never	Sometimes	Sometimes	Sometimes	Never	Sometimes	Always	Sometimes	Always	Not high at all
20	2	Nursing technical institute	1	Ward20	Single	Supervisor Nurse	No	No	No	No	Never	Never	Always	Always	Sometimes	Never	Always	Always	Always	Always	Not high at all
32	2	Bachelor’s degree	10	ICU	Married	Bedside Nurse	Yes	Yes	Yes	No	Always	Always	Sometimes	Always	Always	Never	Sometimes	Always	Always	Always	High
21	2	Nursing technical institute	1	Emergency	Single	Bedside Nurse	Yes	No	No	No	Sometimes	Sometimes	Sometimes	Sometimes	Sometimes	Sometimes	Never	Always	Sometimes	Always	Not high at all
20	1	Bachelor’s degree	2	Ward20	Single	Supervisor Nurse	Yes	No	No	No	Always	Sometimes	Sometimes	Always	Always	Always	Sometimes	Always	Sometimes	Always	Profoundly high
23	1	Nursing technical institute	3	ICU	Single	Bedside Nurse	No	No	No	No	Never	Never	Never	Never	Sometimes	Never	Never	Never	Never	Always	Not high at all
27	2	Bachelor’s degree	1	ICU	Single	Bedside Nurse	Yes	No	No	No	Never	Never	Never	Never	Always	Never	Never	Always	Never	Always	High
27	1	Bachelor’s degree	4	Emergency	Single	Bedside Nurse	Yes	No	No	No	Never	Never	Never	Never	Sometimes	Never	Sometimes	Always	Never	Always	Profoundly high
21	1	Nursing technical institute	4	Ward20	Single	Charge Nurse	No	No	No	No	Never	Sometimes	Sometimes	Always	Sometimes	Never	Never	Always	Sometimes	Never	Not high at all
21	1	Nursing technical institute	1	ICU	Single	Bedside Nurse	Yes	No	No	No	Sometimes	Never	Sometimes	Never	Always	Sometimes	Never	Always	Never	Sometimes	Profoundly high
20	2	Nursing technical institute	1	ICU	Single	Head Nurse	Yes	No	No	No	Never	Never	Never	Sometimes	Sometimes	Never	Never	Sometimes	Sometimes	Sometimes	Not high at all
27	2	Bachelor’s degree	8	ICU	Single	Supervisor Nurse	Yes	Yes	Yes	No	Never	Never	Never	Sometimes	Sometimes	Never	Never	Always	Sometimes	Always	Not high at all
25	2	Nursing technical institute	5	ICU	Single	Bedside Nurse	Yes	Yes	No	No	Sometimes	Sometimes	Never	Never	Never	Never	Sometimes	Sometimes	Sometimes	Always	Not high at all
22	1	Bachelor’s degree	2	Ward20	Single	Head Nurse	No	No	No	No	Never	Never	Never	Never	Always	Never	Sometimes	Sometimes	Always	Always	Not high at all
23	1	Nursing technical institute	2	ICU	Married	Charge Nurse	Yes	No	No	No	Sometimes	Never	Sometimes	Always	Sometimes	Never	Sometimes	Always	Sometimes	Always	Not high at all
22	1	Nursing Diploma	2	Ward20	Single	Supervisor Nurse	No	No	No	No	Never	Never	Never	Sometimes	Sometimes	Never	Sometimes	Always	Always	Always	Profoundly high
29	1	Bachelor’s degree	5	ICU	Single	Bedside Nurse	Yes	Yes	Yes	No	Always	Never	Always	Always	Always	Never	Sometimes	Always	Always	Always	High
22	1	Bachelor’s degree	2	Ward20	Married	Bedside Nurse	Yes	No	Yes	Yes	Sometimes	Sometimes	Sometimes	Sometimes	Sometimes	Sometimes	Sometimes	Sometimes	Sometimes	Sometimes	High
21	1	Nursing technical institute	5	Ward20	Married	Bedside Nurse	Yes	No	No	No	Never	Never	Never	Sometimes	Always	Never	Sometimes	Always	Always	Always	Not high at all
26	2	Nursing technical institute	5	Emergency	Single	Bedside Nurse	Yes	No	No	No	Never	Never	Never	Never	Sometimes	Never	Never	Never	Never	Always	Not high at all
22	1	Bachelor’s degree	2	Ward20	Single	Bedside Nurse	No	No	No	No	Sometimes	Never	Always	Sometimes	Sometimes	Always	Sometimes	Never	Never	Always	High
22	1	Bachelor’s degree	2	Ward20	Single	Bedside Nurse	No	No	No	No	Sometimes	Never	Always	Sometimes	Sometimes	Always	Sometimes	Never	Never	Always	High
28	2	Bachelor’s degree	5	Ward20	Single	Supervisor Nurse	Yes	No	Yes	No	Always	Always	Sometimes	Sometimes	Never	Sometimes	Sometimes	Always	Always	Sometimes	High
35	1	Bachelor’s degree	13	ICU	Single	Bedside Nurse	Yes	No	Yes	No	Sometimes	Never	Never	Never	Sometimes	Never	Never	Sometimes	Never	Sometimes	Not high at all
26	1	Nursing technical institute	5	ICU	Married	Supervisor Nurse	Yes	Yes	Yes	Yes	Always	Sometimes	Never	Always	Sometimes	Never	Never	Always	Always	Always	High
32	1	Master’s degree	8	Emergency	Single	Charge Nurse	Yes	No	Yes	No	Never	Never	Never	Never	Sometimes	Never	Never	Sometimes	Never	Always	High
42	1	Nursing technical institute	23	ICU	Married	Supervisor Nurse	Yes	No	No	Yes	Never	Never	Sometimes	Sometimes	Sometimes	Never	Never	Always	Sometimes	Always	Not high at all
44	1	Master’s degree	20	Managerial position	Married	Head Nurse	Yes	No	No	No	Never	Sometimes	Never	Never	Sometimes	Never	Never	Always	Sometimes	Always	Not high at all
37	1	Bachelor’s degree	14	special unit	Divorced	Supervisor Nurse	Yes	No	No	No	Never	Never	Never	Never	Never	Never	Never	Never	Never	Always	Not high at all
26	2	Nursing technical institute	6	Ward20	Single	Supervisor Nurse	Yes	No	No	No	Never	Never	Never	Never	Never	Never	Never	Sometimes	Never	Always	High
50	1	Master’s degree	26	Managerial position	Married	Head Nurse	Yes	Yes	Yes	No	Sometimes	Never	Sometimes	Never	Sometimes	Never	Never	Always	Sometimes	Always	Not high at all
20	1	Bachelor’s degree	1	Operation22	Single	Charge Nurse	No	No	No	No	Never	Never	Always	Never	Always	Never	Never	Always	Sometimes	Always	Not high at all
30	2	Bachelor’s degree	7	ICU	Married	Supervisor Nurse	Yes	Yes	Yes	No	Always	Sometimes	Sometimes	Always	Sometimes	Sometimes	Sometimes	Sometimes	Sometimes	Sometimes	High
25	1	Bachelor’s degree	2	Ward20	Single	Bedside Nurse	Yes	No	No	No	Never	Never	Never	Always	Sometimes	Sometimes	Never	Never	Sometimes	Always	Not high at all
32	1	Bachelor’s degree	3	Ward20	Single	Bedside Nurse	Yes	No	No	No	Never	Never	Never	Sometimes	Sometimes	Never	Sometimes	Sometimes	Always	Always	Not high at all
37	1	Bachelor’s degree	7	ICU	Married	Bedside Nurse	Yes	No	No	No	Sometimes	Never	Always	Always	Sometimes	Never	Always	Always	Sometimes	Always	High
29	1	Nursing technical institute	10	Ward20	Married	Charge Nurse	Yes	No	No	No	Sometimes	Never	Sometimes	Never	Never	Never	Sometimes	Always	Never	Always	Not high at all
26	2	Bachelor’s degree	2	Ward20	Single	Supervisor Nurse	Yes	No	No	No	Never	Never	Never	Never	Never	Never	Never	Always	Never	Always	Not high at all
27	1	Bachelor’s degree	4	ICU	Single	Supervisor Nurse	Yes	No	No	No	Sometimes	Never	Sometimes	Always	Sometimes	Never	Never	Sometimes	Sometimes	Always	Not high at all
41	1	Nursing technical institute	20	Ward20	Married	Supervisor Nurse	Yes	No	Yes	No	Never	Never	Never	Sometimes	Always	Never	Never	Always	Sometimes	Always	High
27	1	Bachelor’s degree	4	ICU	Single	Bedside Nurse	Yes	No	Yes	No	Sometimes	Never	Sometimes	Sometimes	Always	Sometimes	Sometimes	Always	Sometimes	Always	High
25	2	Bachelor’s degree	2	ICU	Single	Bedside Nurse	Yes	No	No	No	Never	Sometimes	Never	Never	Sometimes	Sometimes	Sometimes	Sometimes	Sometimes	Always	Not high at all
24	1	Nursing Diploma	1	Operation22	Single	Bedside Nurse	Yes	No	No	No	Never	Never	Never	Never	Sometimes	Never	Never	Sometimes	Never	Sometimes	Profoundly high
30	2	Bachelor’s degree	9	ICU	Married	Charge Nurse	Yes	No	Yes	Yes	Sometimes	Never	Sometimes	Sometimes	Always	Sometimes	Sometimes	Always	Sometimes	Always	Profoundly high
25	1	Nursing technical institute	4	ICU	Single	Charge Nurse	No	No	No	No	Never	Never	Sometimes	Never	Never	Never	Sometimes	Always	Sometimes	Sometimes	Not high at all
25	1	Bachelor’s degree	5	ICU	Single	Bedside Nurse	Yes	Yes	No	Yes	Never	Never	Never	Sometimes	Sometimes	Never	Never	Sometimes	Never	Always	Not high at all
27	1	Bachelor’s degree	3	ICU	Single	Bedside Nurse	Yes	No	No	No	Never	Never	Never	Sometimes	Sometimes	Never	Never	Sometimes	Never	Sometimes	Not high at all
38	1	Master’s degree	15	ICU	Married	Supervisor Nurse	Yes	No	No	No	Sometimes	Never	Never	Never	Sometimes	Never	Sometimes	Sometimes	Never	Sometimes	Not high at all
30	1	Master’s degree	6	Managerial position	Married	Supervisor Nurse	Yes	No	No	No	Sometimes	Never	Sometimes	Sometimes	Sometimes	Never	Sometimes	Sometimes	Sometimes	Always	Not high at all
31	1	Master’s degree	10	Emergency	Divorced	Supervisor Nurse	Yes	Yes	Yes	Yes	Sometimes	Sometimes	Never	Sometimes	Sometimes	Always	Sometimes	Always	Sometimes	Always	Not high at all
20	1	Bachelor’s degree	1	Ward20	Single	Supervisor Nurse	No	No	No	No	Never	Never	Never	Never	Never	Never	Never	Never	Never	Never	Not high at all
26	2	Bachelor’s degree	1	Ward20	Single	Bedside Nurse	No	No	No	No	Never	Never	Never	Never	Sometimes	Sometimes	Never	Always	Never	Always	Not high at all
31	1	Master’s degree	7	special unit	Single	Head Nurse	Yes	Yes	Yes	Yes	Sometimes	Never	Never	Sometimes	Sometimes	Sometimes	Sometimes	Sometimes	Sometimes	Sometimes	Not high at all
40	1	Master’s degree	18	Ward20	Married	Head Nurse	Yes	No	No	Yes	Sometimes	Sometimes	Sometimes	Sometimes	Sometimes	Sometimes	Sometimes	Always	Sometimes	Always	Not high at all
31	1	Bachelor’s degree	6	ICU	Single	Head Nurse	Yes	Yes	No	No	Sometimes	Never	Never	Never	Sometimes	Always	Never	Always	Always	Always	Not high at all
36	1	Bachelor’s degree	13	ICU	Married	Supervisor Nurse	Yes	No	Yes	No	Never	Never	Never	Never	Sometimes	Never	Never	Always	Never	Always	Not high at all
29	1	Bachelor’s degree	6	ICU	Single	Supervisor Nurse	Yes	No	Yes	No	Sometimes	Sometimes	Sometimes	Never	Always	Never	Sometimes	Always	Never	Always	High
30	1	Bachelor’s degree	8	Ward20	Single	Head Nurse	Yes	No	No	No	Sometimes	Sometimes	Sometimes	Always	Always	Sometimes	Always	Always	Always	Always	High
33	1	Master’s degree	2	Ward20	Married	Bedside Nurse	Yes	No	No	No	Never	Never	Never	Never	Always	Never	Never	Never	Never	Never	Not high at all
37	1	Bachelor’s degree	15	special unit	Married	Head Nurse	Yes	No	Yes	Yes	Sometimes	Never	Sometimes	Sometimes	Sometimes	Sometimes	Sometimes	Sometimes	Sometimes	Always	Not high at all
33	1	Bachelor’s degree	9	ICU	Single	Head Nurse	Yes	No	No	Yes	Never	Never	Sometimes	Sometimes	Sometimes	Never	Sometimes	Sometimes	Sometimes	Always	Not high at all
26	2	Nursing technical institute	5	Psychiatry	Married	Supervisor Nurse	Yes	Yes	Yes	No	Sometimes	Never	Never	Never	Sometimes	Never	Never	Sometimes	Sometimes	Always	Not high at all
21	2	Bachelor’s degree	2	Ward20	Single	Supervisor Nurse	No	No	No	No	Never	Never	Always	Always	Sometimes	Never	Always	Always	Always	Always	Not high at all
21	1	Nursing technical institute	1	Ward20	Single	Bedside Nurse	No	No	No	No	Never	Sometimes	Always	Sometimes	Sometimes	Never	Always	Always	Sometimes	Always	Not high at all
32	1	Bachelor’s degree	5	Ward20	Single	Head Nurse	Yes	Yes	No	No	Sometimes	Never	Never	Never	Sometimes	Never	Never	Sometimes	Sometimes	Sometimes	Not high at all
21	1	Nursing technical institute	2	Ward20	Single	Supervisor Nurse	No	No	No	No	Always	Always	Never	Sometimes	Sometimes	Always	Sometimes	Always	Always	Always	High
21	2	Nursing technical institute	1	Ward20	Single	Bedside Nurse	No	No	No	No	Never	Never	Sometimes	Sometimes	Always	Sometimes	Never	Sometimes	Sometimes	Always	Not high at all
30	2	Bachelor’s degree	5	ICU	Married	Bedside Nurse	Yes	No	No	No	Never	Never	Always	Always	Always	Never	Always	Always	Always	Always	Profoundly high
27	1	Bachelor’s degree	4	ICU	Married	Head Nurse	Yes	No	No	No	Never	Never	Never	Sometimes	Sometimes	Never	Never	Always	Never	Always	Not high at all
32	1	Bachelor’s degree	7	Managerial position	Single	Supervisor Nurse	Yes	Yes	No	No	Sometimes	Sometimes	Never	Never	Always	Never	Always	Always	Always	Always	Not high at all
38	1	Master’s degree	4	Ward20	Married	Supervisor Nurse	Yes	No	No	No	Never	Never	Never	Never	Always	Never	Sometimes	Sometimes	Sometimes	Sometimes	Not high at all
25	1	Bachelor’s degree	2	ICU	Single	Charge Nurse	Yes	No	No	No	Never	Never	Never	Never	Sometimes	Never	Never	Sometimes	Sometimes	Sometimes	Not high at all
50	1	Nursing technical institute	28	Managerial position	Married	Supervisor Nurse	Yes	No	No	Yes	Never	Never	Never	Never	Sometimes	Never	Sometimes	Always	Never	Always	Not high at all
37	1	Master’s degree	14	Operation22	Married	Supervisor Nurse	Yes	No	No	No	Never	Never	Never	Never	Sometimes	Never	Never	Sometimes	Never	Always	High
30	1	Master’s degree	8	special unit	Married	Head Nurse	Yes	No	Yes	Yes	Never	Never	Never	Never	Sometimes	Never	Never	Never	Never	Always	Not high at all
22	2	Nursing technical institute	1	Emergency	Single	Charge Nurse	Yes	No	No	No	Never	Never	Sometimes	Always	Always	Never	Always	Always	Always	Always	Not high at all
34	1	Bachelor’s degree	10	Managerial position	Married	Supervisor Nurse	Yes	No	No	No	Never	Never	Sometimes	Sometimes	Sometimes	Never	Sometimes	Sometimes	Never	Always	High
30	1	Bachelor’s degree	3	Ward20	Single	Charge Nurse	Yes	No	No	No	Never	Never	Never	Never	Sometimes	Never	Never	Never	Never	Never	Not high at all
31	1	Bachelor’s degree	10	special unit	Married	Head Nurse	Yes	No	No	No	Never	Never	Never	Never	Sometimes	Never	Never	Always	Never	Always	Not high at all
31	1	Bachelor’s degree	7	ICU	Married	Bedside Nurse	Yes	No	No	No	Never	Never	Never	Sometimes	Sometimes	Never	Never	Sometimes	Sometimes	Always	Profoundly high
34	1	Master’s degree	10	Managerial position	Married	Head Nurse	Yes	No	No	Yes	Never	Never	Always	Always	Always	Never	Sometimes	Always	Never	Always	High
24	1	Nursing technical institute	5	ICU	Single	Bedside Nurse	Yes	Yes	Yes	No	Never	Never	Never	Sometimes	Sometimes	Sometimes	Never	Always	Sometimes	Always	Not high at all
27	1	Bachelor’s degree	5	Managerial position	Single	Head Nurse	No	No	Yes	No	Sometimes	Sometimes	Never	Always	Always	Sometimes	Sometimes	Always	Always	Always	Not high at all
29	2	Master’s degree	6	ICU	Single	Supervisor Nurse	Yes	No	No	Yes	Never	Never	Never	Sometimes	Never	Always	Sometimes	Always	Sometimes	Always	High
31	1	Bachelor’s degree	9	special unit	Single	Head Nurse	Yes	No	No	No	Never	Never	Never	Never	Sometimes	Never	Never	Sometimes	Never	Sometimes	Not high at all
29	2	Bachelor’s degree	6	ICU	Single	Charge Nurse	Yes	Yes	Yes	No	Sometimes	Never	Sometimes	Sometimes	Sometimes	Never	Never	Always	Sometimes	Sometimes	High
34	1	Bachelor’s degree	10	Ward20	Married	Supervisor Nurse	Yes	No	Yes	No	Never	Never	Never	Sometimes	Sometimes	Sometimes	Sometimes	Never	Sometimes	Always	High
30	1	Bachelor’s degree	1	ICU	Married	Supervisor Nurse	Yes	No	No	No	Never	Never	Never	Never	Sometimes	Never	Never	Always	Always	Always	Not high at all
31	1	Master’s degree	8	Managerial position	Married	Head Nurse	Yes	No	No	No	Sometimes	Never	Sometimes	Sometimes	Sometimes	Never	Always	Always	Always	Always	Not high at all
32	1	Bachelor’s degree	8	Ward20	Married	Head Nurse	Yes	No	No	No	Sometimes	Never	Always	Always	Sometimes	Always	Always	Always	Always	Always	Not high at all
38	1	Master’s degree	10	Ward20	Married	Head Nurse	Yes	No	No	No	Sometimes	Never	Never	Never	Always	Never	Never	Sometimes	Never	Always	High
24	1	Bachelor’s degree	2	Ward20	Single	Bedside Nurse	No	No	No	No	Sometimes	Sometimes	Never	Sometimes	Sometimes	Sometimes	Sometimes	Always	Always	Always	High
33	2	Nursing technical institute	11	Psychiatry	Married	Charge Nurse	Yes	No	No	No	Never	Never	Never	Never	Sometimes	Sometimes	Sometimes	Sometimes	Sometimes	Sometimes	High
32	2	Bachelor’s degree	10	Psychiatry	Single	Bedside Nurse	Yes	No	No	No	Sometimes	Never	Never	Sometimes	Sometimes	Never	Sometimes	Always	Never	Sometimes	High
27	1	Bachelor’s degree	4	Psychiatry	Married	Head Nurse	Yes	No	Yes	No	Never	Never	Never	Never	Always	Never	Never	Always	Never	Always	Not high at all
32	1	Bachelor’s degree	4	Psychiatry	Married	Head Nurse	Yes	No	No	No	Sometimes	Never	Sometimes	Sometimes	Never	Never	Never	Sometimes	Never	Always	Not high at all
32	1	Master’s degree	10	Psychiatry	Married	Head Nurse	Yes	No	No	No	Sometimes	Never	Never	Never	Sometimes	Never	Sometimes	Sometimes	Sometimes	Always	High
49	1	Nursing Diploma	30	Psychiatry	Single	Head Nurse	Yes	No	No	No	Sometimes	Never	Always	Sometimes	Never	Never	Never	Always	Never	Always	Not high at all
30	1	Nursing Diploma	14	Psychiatry	Married	Bedside Nurse	Yes	No	No	No	Sometimes	Never	Never	Never	Never	Never	Never	Sometimes	Sometimes	Always	Not high at all
31	1	Bachelor’s degree	10	Psychiatry	Married	Supervisor Nurse	Yes	No	No	No	Never	Never	Never	Sometimes	Always	Never	Never	Sometimes	Sometimes	Always	Not high at all
32	2	Nursing technical institute	14	Psychiatry	Married	Charge Nurse	Yes	No	Yes	No	Never	Never	Sometimes	Never	Sometimes	Never	Never	Sometimes	Sometimes	Sometimes	High
31	1	Bachelor’s degree	3	Emergency	Married	Supervisor Nurse	Yes	No	No	No	Sometimes	Never	Never	Never	Sometimes	Never	Never	Always	Sometimes	Always	Not high at all
32	1	Bachelor’s degree	9	Ward20	Married	Head Nurse	Yes	No	No	No	Never	Never	Sometimes	Sometimes	Sometimes	Never	Never	Always	Sometimes	Always	Not high at all
24	1	Bachelor’s degree	3	ICU	Single	Bedside Nurse	Yes	No	No	No	Sometimes	Sometimes	Never	Never	Sometimes	Always	Never	Always	Sometimes	Always	High
24	1	Nursing technical institute	6	ICU	Married	Bedside Nurse	Yes	Yes	Yes	No	Sometimes	Sometimes	Never	Sometimes	Sometimes	Never	Never	Always	Sometimes	Always	High
39	1	Master’s degree	19	Ward20	Married	Supervisor Nurse	Yes	No	No	No	Never	Never	Never	Never	Sometimes	Never	Never	Sometimes	Never	Always	Not high at all
37	1	Bachelor’s degree	14	special unit	Married	Head Nurse	Yes	No	No	No	Never	Never	Never	Never	Never	Never	Never	Never	Never	Never	Not high at all
33	2	Nursing Diploma	17	Psychiatry	Married	Bedside Nurse	Yes	No	No	Yes	Sometimes	Sometimes	Sometimes	Sometimes	Never	Never	Sometimes	Always	Always	Sometimes	Not high at all
23	1	Nursing Diploma	5	ICU	Married	Bedside Nurse	Yes	No	No	No	Sometimes	Sometimes	Never	Sometimes	Never	Sometimes	Sometimes	Always	Sometimes	Always	Not high at all
33	1	Bachelor’s degree	10	ICU	Married	Head Nurse	Yes	No	Yes	No	Never	Never	Never	Never	Always	Sometimes	Never	Always	Always	Always	Not high at all
33	1	Master’s degree	10	Operation22	Married	Supervisor Nurse	No	No	Yes	No	Sometimes	Never	Never	Sometimes	Always	Sometimes	Sometimes	Sometimes	Sometimes	Always	Profoundly high
30	2	Bachelor’s degree	10	ICU	Married	Head Nurse	Yes	No	Yes	No	Never	Never	Sometimes	Sometimes	Always	Never	Sometimes	Always	Always	Always	High
32	1	Associate's degree in nursing	12	Managerial position	Married	Head Nurse	Yes	No	No	No	Never	Sometimes	Never	Always	Never	Never	Never	Sometimes	Sometimes	Never	Not high at all
34	1	Bachelor’s degree	13	Ward20	Married	Supervisor Nurse	Yes	No	No	No	Never	Never	Never	Never	Never	Never	Never	Never	Never	Never	Not high at all
35	1	Bachelor’s degree	11	special unit	Married	Supervisor Nurse	Yes	No	Yes	No	Sometimes	Never	Never	Never	Sometimes	Never	Never	Always	Never	Always	High
35	1	Bachelor’s degree	11	special unit	Widowed	Supervisor Nurse	Yes	No	No	No	Never	Never	Never	Never	Always	Never	Never	Never	Never	Never	High
37	1	Bachelor’s degree	16	special unit	Married	Head Nurse	Yes	No	Yes	Yes	Never	Never	Never	Sometimes	Always	Never	Sometimes	Always	Always	Always	Profoundly high
33	1	Nursing technical institute	12	special unit	Married	Head Nurse	Yes	No	No	No	Never	Never	Sometimes	Sometimes	Always	Never	Never	Always	Never	Always	Not high at all
23	1	Nursing Diploma	2	Ward20	Married	Bedside Nurse	Yes	No	No	No	Never	Sometimes	Sometimes	Always	Sometimes	Never	Sometimes	Sometimes	Sometimes	Sometimes	High
42	1	Nursing Diploma	24	ICU	Married	Supervisor Nurse	Yes	No	No	Yes	Never	Never	Never	Sometimes	Never	Never	Always	Always	Always	Always	Not high at all
26	1	Bachelor’s degree	5	Ward20	Single	Supervisor Nurse	Yes	Yes	Yes	No	Never	Never	Never	Never	Always	Sometimes	Never	Sometimes	Sometimes	Always	High
25	1	Nursing technical institute	5	ICU	Married	Bedside Nurse	Yes	No	No	No	Never	Sometimes	Never	Never	Sometimes	Sometimes	Sometimes	Always	Sometimes	Always	Not high at all
26	1	Nursing technical institute	6	ICU	Single	Charge Nurse	No	No	No	No	Never	Sometimes	Never	Sometimes	Sometimes	Never	Never	Sometimes	Always	Always	High
20	1	Bachelor’s degree	1	Ward20	Single	Supervisor Nurse	Yes	No	No	No	Never	Never	Never	Never	Sometimes	Never	Sometimes	Always	Never	Always	Not high at all
32	1	Master’s degree	10	Ward20	Married	Head Nurse	Yes	No	No	No	Never	Never	Never	Never	Sometimes	Never	Never	Always	Never	Always	Not high at all
50	1	Nursing Diploma	31	ICU	Married	Supervisor Nurse	Yes	No	No	No	Never	Never	Never	Never	Never	Never	Never	Never	Never	Always	Not high at all
24	1	Nursing technical institute	6	Ward20	Married	Bedside Nurse	Yes	No	No	No	Never	Never	Never	Sometimes	Never	Never	Sometimes	Always	Sometimes	Always	Not high at all
31	2	Bachelor’s degree	9	ICU	Married	Bedside Nurse	Yes	No	Yes	No	Never	Never	Never	Never	Sometimes	Never	Sometimes	Always	Never	Always	Not high at all
25	1	Bachelor’s degree	1	ICU	Single	Bedside Nurse	Yes	No	No	No	Never	Never	Never	Never	Always	Never	Never	Sometimes	Sometimes	Always	High
24	1	Bachelor’s degree	5	ICU	Single	Bedside Nurse	Yes	No	No	No	Never	Never	Never	Never	Sometimes	Sometimes	Never	Never	Sometimes	Sometimes	Not high at all
27	1	Nursing technical institute	6	ICU	Married	Charge Nurse	Yes	No	No	No	Sometimes	Sometimes	Never	Sometimes	Never	Always	Never	Sometimes	Sometimes	Sometimes	Not high at all
25	1	Bachelor’s degree	5	special unit	Single	Head Nurse	Yes	No	Yes	No	Never	Never	Never	Never	Sometimes	Never	Never	Always	Always	Always	High
29	1	Nursing technical institute	7	ICU	Married	Head Nurse	Yes	No	No	No	Never	Never	Sometimes	Sometimes	Always	Never	Always	Sometimes	Sometimes	Sometimes	High
30	1	Nursing technical institute	10	Ward20	Divorced	Charge Nurse	Yes	No	No	No	Never	Never	Never	Sometimes	Sometimes	Never	Always	Always	Always	Always	High
23	1	Nursing technical institute	2	ICU	Single	Bedside Nurse	Yes	No	Yes	Yes	Never	Never	Never	Sometimes	Always	Never	Sometimes	Sometimes	Sometimes	Always	Not high at all
24	1	Nursing technical institute	6	Emergency	Single	Supervisor Nurse	No	No	No	No	Never	Sometimes	Sometimes	Always	Sometimes	Never	Always	Always	Always	Always	Not high at all
28	2	Nursing technical institute	7	Ward20	Single	Charge Nurse	Yes	No	No	No	Sometimes	Never	Never	Sometimes	Always	Sometimes	Sometimes	Always	Always	Always	Profoundly high
28	2	Bachelor’s degree	5	ICU	Single	Supervisor Nurse	Yes	No	No	No	Never	Never	Never	Never	Never	Never	Never	Never	Never	Never	Not high at all
24	1	Nursing technical institute	3	Ward20	Married	Charge Nurse	Yes	Yes	No	No	Sometimes	Never	Sometimes	Never	Sometimes	Never	Never	Always	Sometimes	Always	High
20	1	Nursing technical institute	2	ICU	Single	Bedside Nurse	No	No	No	No	Always	Never	Never	Sometimes	Sometimes	Sometimes	Never	Always	Always	Always	Not high at all
20	1	Nursing technical institute	3	Ward20	Single	Bedside Nurse	No	Yes	No	No	Sometimes	Always	Sometimes	Sometimes	Always	Never	Sometimes	Always	Always	Always	High
28	1	Bachelor’s degree	5	Operation22	Single	Bedside Nurse	Yes	No	No	No	Sometimes	Sometimes	Never	Sometimes	Sometimes	Never	Never	Sometimes	Sometimes	Always	Not high at all
24	1	Bachelor’s degree	3	ICU	Married	Charge Nurse	Yes	No	No	No	Never	Sometimes	Sometimes	Sometimes	Never	Never	Never	Always	Never	Always	High
20	1	Nursing technical institute	4	Emergency	Single	Charge Nurse	No	Yes	Yes	No	Sometimes	Sometimes	Sometimes	Sometimes	Sometimes	Sometimes	Never	Always	Always	Sometimes	Not high at all
22	2	Bachelor’s degree	2	Ward20	Single	Bedside Nurse	Yes	No	No	No	Never	Never	Always	Always	Sometimes	Never	Sometimes	Always	Always	Always	Profoundly high
36	2	Bachelor’s degree	18	Ward20	Married	Bedside Nurse	Yes	No	No	No	Sometimes	Sometimes	Never	Never	Always	Never	Always	Always	Sometimes	Always	Not high at all
30	1	Bachelor’s degree	8	ICU	Married	Bedside Nurse	Yes	No	Yes	No	Never	Never	Never	Never	Sometimes	Never	Never	Always	Never	Always	High
27	2	Bachelor’s degree	5	ICU	Single	Charge Nurse	Yes	No	No	No	Sometimes	Never	Never	Never	Sometimes	Never	Never	Always	Sometimes	Always	High
23	1	Bachelor’s degree	3	Ward20	Married	Supervisor Nurse	No	No	No	No	Never	Never	Never	Sometimes	Sometimes	Never	Never	Always	Always	Always	Not high at all
32	2	Nursing technical institute	14	ICU	Married	Head Nurse	Yes	No	No	No	Sometimes	Sometimes	Never	Never	Sometimes	Never	Never	Sometimes	Sometimes	Always	High
36	2	Bachelor’s degree	13	ICU	Married	Head Nurse	Yes	Yes	Yes	No	Never	Never	Never	Never	Sometimes	Never	Never	Always	Never	Always	Not high at all
32	2	Master’s degree	8	Psychiatry	Married	Head Nurse	Yes	Yes	Yes	No	Sometimes	Never	Sometimes	Sometimes	Sometimes	Sometimes	Sometimes	Always	Sometimes	Always	High
21	2	Bachelor’s degree	2	Ward20	Single	Bedside Nurse	No	No	Yes	No	Sometimes	Never	Always	Always	Always	Never	Always	Always	Sometimes	Sometimes	Not high at all
32	1	Nursing technical institute	12	Ward20	Married	Bedside Nurse	Yes	No	No	No	Sometimes	Never	Never	Never	Never	Never	Never	Always	Never	Always	Not high at all
20	1	Nursing Diploma	2	Ward20	Single	Supervisor Nurse	No	No	No	No	Never	Never	Never	Sometimes	Always	Never	Sometimes	Always	Always	Always	Not high at all
30	2	Nursing technical institute	10	Emergency	Married	Supervisor Nurse	Yes	Yes	Yes	Yes	Sometimes	Sometimes	Sometimes	Sometimes	Sometimes	Sometimes	Always	Sometimes	Sometimes	Sometimes	Profoundly high
28	2	Bachelor’s degree	9	Emergency	Single	Head Nurse	Yes	Yes	Yes	Yes	Sometimes	Never	Sometimes	Sometimes	Sometimes	Never	Never	Always	Sometimes	Sometimes	High
24	1	Bachelor’s degree	1	Emergency	Single	Bedside Nurse	No	No	No	No	Never	Never	Sometimes	Never	Sometimes	Never	Sometimes	Always	Sometimes	Always	Not high at all
26	1	Nursing Diploma	5	Ward20	Married	Supervisor Nurse	Yes	Yes	No	No	Sometimes	Sometimes	Never	Sometimes	Sometimes	Sometimes	Never	Sometimes	Never	Always	Not high at all
38	2	Nursing technical institute	12	Emergency	Widowed	Bedside Nurse	Yes	Yes	Yes	Yes	Always	Always	Always	Always	Always	Always	Always	Always	Always	Always	Profoundly high
29	2	Bachelor’s degree	6	ICU	Married	Bedside Nurse	Yes	Yes	Yes	Yes	Always	Always	Always	Always	Always	Always	Always	Always	Always	Always	Profoundly high
26	1	Nursing Diploma	5	Outpatient clinics	Single	Charge Nurse	Yes	No	No	No	Sometimes	Never	Never	Always	Always	Never	Always	Always	Always	Always	Not high at all
25	1	Nursing technical institute	5	Ward20	Married	Supervisor Nurse	Yes	No	No	No	Sometimes	Sometimes	Sometimes	Sometimes	Always	Sometimes	Always	Sometimes	Sometimes	Always	Not high at all
27	1	Nursing technical institute	8	ICU	Single	Bedside Nurse	Yes	No	No	No	Sometimes	Always	Never	Sometimes	Always	Never	Never	Sometimes	Sometimes	Always	Not high at all
25	1	Bachelor’s degree	1	ICU	Married	Bedside Nurse	No	No	No	No	Sometimes	Sometimes	Sometimes	Sometimes	Sometimes	Never	Never	Sometimes	Sometimes	Sometimes	Not high at all
37	1	Bachelor’s degree	16	special unit	Married	Charge Nurse	Yes	No	No	No	Never	Never	Sometimes	Sometimes	Always	Never	Never	Always	Always	Always	High
27	2	Nursing technical institute	8	Psychiatry	Single	Charge Nurse	Yes	No	No	No	Sometimes	Never	Never	Sometimes	Never	Never	Sometimes	Always	Always	Always	Not high at all
31	2	Bachelor’s degree	10	Emergency	Married	Supervisor Nurse	Yes	No	No	Yes	Sometimes	Never	Never	Never	Always	Never	Never	Always	Sometimes	Always	High
27	1	Master’s degree	4	Emergency	Single	Supervisor Nurse	Yes	No	No	No	Sometimes	Sometimes	Sometimes	Sometimes	Always	Sometimes	Sometimes	Always	Always	Always	High
27	2	Bachelor’s degree	2	Ward20	Single	Bedside Nurse	Yes	No	No	No	Never	Never	Never	Always	Sometimes	Never	Never	Always	Always	Always	Profoundly high
30	1	Bachelor’s degree	7	Emergency	Married	Head Nurse	Yes	Yes	No	No	Always	Sometimes	Never	Sometimes	Sometimes	Never	Sometimes	Always	Sometimes	Always	High
30	1	Bachelor’s degree	2	Ward20	Married	Head Nurse	Yes	No	No	No	Never	Never	Never	Never	Sometimes	Never	Never	Sometimes	Never	Never	Not high at all
28	2	Master’s degree	13	Ward20	Married	Supervisor Nurse	Yes	Yes	Yes	Yes	Sometimes	Never	Never	Sometimes	Sometimes	Never	Never	Sometimes	Sometimes	Always	High
32	2	Master’s degree	13	ICU	Married	Supervisor Nurse	Yes	No	No	No	Never	Never	Never	Never	Sometimes	Never	Never	Sometimes	Never	Sometimes	Not high at all
27	1	Bachelor’s degree	6	ICU	Married	Bedside Nurse	Yes	No	No	No	Never	Never	Sometimes	Sometimes	Always	Never	Sometimes	Sometimes	Sometimes	Always	High
30	1	Nursing technical institute	12	Ward20	Married	Charge Nurse	Yes	No	No	No	Never	Never	Never	Never	Sometimes	Never	Never	Never	Never	Sometimes	Not high at all
30	1	Bachelor’s degree	7	special unit	Single	Head Nurse	Yes	No	No	No	Never	Never	Never	Never	Always	Never	Never	Sometimes	Sometimes	Always	Not high at all
23	1	Bachelor’s degree	1	Ward20	Single	Bedside Nurse	No	No	No	No	Never	Never	Never	Never	Sometimes	Never	Never	Always	Never	Never	Not high at all
26	1	Bachelor’s degree	4	special unit	Single	Head Nurse	Yes	No	No	No	Sometimes	Never	Sometimes	Sometimes	Always	Never	Sometimes	Always	Sometimes	Sometimes	Not high at all
30	2	Bachelor’s degree	5	ICU	Married	Head Nurse	Yes	No	No	No	Sometimes	Never	Never	Never	Sometimes	Never	Never	Sometimes	Never	Always	Not high at all
25	1	Bachelor’s degree	8	Operation22	Single	Bedside Nurse	Yes	No	No	No	Sometimes	Sometimes	Never	Sometimes	Always	Always	Sometimes	Always	Sometimes	Always	High
30	2	Bachelor’s degree	5	Ward20	Single	Bedside Nurse	Yes	No	Yes	No	Sometimes	Never	Never	Never	Always	Never	Never	Always	Always	Always	Not high at all
29	1	Bachelor’s degree	8	ICU	Married	Supervisor Nurse	Yes	Yes	Yes	No	Never	Never	Never	Never	Sometimes	Never	Never	Sometimes	Sometimes	Sometimes	Not high at all
32	2	Master’s degree	13	ICU	Married	Supervisor Nurse	Yes	No	No	No	Never	Never	Never	Never	Sometimes	Never	Never	Sometimes	Never	Sometimes	Not high at all
27	1	Bachelor’s degree	6	ICU	Married	Bedside Nurse	Yes	No	No	No	Never	Never	Sometimes	Sometimes	Always	Never	Sometimes	Sometimes	Sometimes	Always	High
30	1	Nursing technical institute	12	Ward20	Married	Charge Nurse	Yes	No	No	No	Never	Never	Never	Never	Sometimes	Never	Never	Never	Never	Sometimes	Not high at all
30	1	Bachelor’s degree	7	special unit	Single	Head Nurse	Yes	No	No	No	Never	Never	Never	Never	Always	Never	Never	Sometimes	Sometimes	Always	Not high at all
23	1	Bachelor’s degree	1	Ward20	Single	Bedside Nurse	No	No	No	No	Never	Never	Never	Never	Sometimes	Never	Never	Always	Never	Never	Not high at all
32	1	Nursing technical institute	14	Ward20	Married	Charge Nurse	Yes	No	Yes	No	Sometimes	Never	Never	Never	Sometimes	Never	Never	Sometimes	Sometimes	Always	Not high at all
22	1	Bachelor’s degree	1	Ward20	Single	Supervisor Nurse	No	No	Yes	No	Never	Never	Never	Sometimes	Always	Sometimes	Sometimes	Always	Always	Always	Not high at all
27	1	Bachelor’s degree	2	Ward20	Single	Charge Nurse	Yes	No	No	No	Sometimes	Never	Sometimes	Never	Sometimes	Never	Always	Always	Sometimes	Always	Not high at all
25	1	Nursing technical institute	4	Ward20	Married	Charge Nurse	Yes	No	No	No	Never	Sometimes	Sometimes	Never	Sometimes	Sometimes	Never	Always	Never	Always	Not high at all
27	1	Bachelor’s degree	7	ICU	Single	Bedside Nurse	Yes	No	Yes	No	Never	Never	Never	Sometimes	Always	Never	Never	Always	Never	Always	Not high at all
27	1	Master’s degree	4	Emergency	Single	Supervisor Nurse	Yes	No	No	No	Sometimes	Sometimes	Sometimes	Sometimes	Always	Sometimes	Sometimes	Always	Always	Always	High
27	2	Bachelor’s degree	2	Ward20	Single	Bedside Nurse	Yes	No	No	No	Never	Never	Never	Always	Sometimes	Never	Never	Always	Always	Always	Profoundly high
30	1	Bachelor’s degree	7	Emergency	Married	Head Nurse	Yes	Yes	No	No	Always	Sometimes	Never	Sometimes	Sometimes	Never	Sometimes	Always	Sometimes	Always	High
30	1	Bachelor’s degree	2	Ward20	Married	Head Nurse	Yes	No	No	No	Never	Never	Never	Never	Sometimes	Never	Never	Sometimes	Never	Never	Not high at all
28	2	Master’s degree	13	Ward20	Married	Supervisor Nurse	Yes	Yes	Yes	Yes	Sometimes	Never	Never	Sometimes	Sometimes	Never	Never	Sometimes	Sometimes	Always	High
25	1	Bachelor’s degree	1	Psychiatry	Single	Bedside Nurse	Yes	No	No	No	Never	Never	Never	Never	Never	Never	Never	Never	Never	Never	Not high at all
25	1	Bachelor’s degree	3	Managerial position	Single	Head Nurse	Yes	Yes	Yes	Yes	Always	Sometimes	Never	Always	Sometimes	Never	Sometimes	Always	Always	Always	Not high at all
26	1	Bachelor’s degree	2	Ward20	Married	Supervisor Nurse	Yes	No	No	No	Never	Never	Sometimes	Always	Sometimes	Never	Sometimes	Always	Always	Always	Not high at all
26	1	Bachelor’s degree	1	special unit	Single	Head Nurse	Yes	No	No	No	Never	Never	Never	Sometimes	Always	Never	Sometimes	Sometimes	Sometimes	Sometimes	High
27	1	Bachelor’s degree	5	Ward20	Married	Bedside Nurse	Yes	No	No	No	Sometimes	Never	Sometimes	Sometimes	Always	Never	Never	Always	Sometimes	Always	Not high at all
27	1	Nursing technical institute	8	ICU	Single	Bedside Nurse	Yes	No	No	No	Sometimes	Always	Never	Sometimes	Always	Never	Never	Sometimes	Sometimes	Always	Not high at all
25	1	Bachelor’s degree	1	ICU	Married	Bedside Nurse	No	No	No	No	Sometimes	Sometimes	Sometimes	Sometimes	Sometimes	Never	Never	Sometimes	Sometimes	Sometimes	Not high at all
37	1	Bachelor’s degree	16	special unit	Married	Charge Nurse	Yes	No	No	No	Never	Never	Sometimes	Sometimes	Always	Never	Never	Always	Always	Always	High
27	2	Nursing technical institute	8	Psychiatry	Single	Charge Nurse	Yes	No	No	No	Sometimes	Never	Never	Sometimes	Never	Never	Sometimes	Always	Always	Always	Not high at all
31	2	Bachelor’s degree	10	Emergency	Married	Supervisor Nurse	Yes	No	No	Yes	Sometimes	Never	Never	Never	Always	Never	Never	Always	Sometimes	Always	High
26	1	Bachelor’s degree	2	Ward20	Single	Charge Nurse	Yes	No	Yes	No	Sometimes	Never	Never	Sometimes	Sometimes	Never	Never	Always	Never	Always	Not high at all
25	2	Bachelor’s degree	5	ICU	Single	Supervisor Nurse	Yes	No	No	No	Sometimes	Never	Never	Never	Sometimes	Sometimes	Never	Always	Sometimes	Sometimes	High
25	2	Bachelor’s degree	2	Ward20	Single	Bedside Nurse	Yes	No	No	No	Never	Never	Never	Never	Sometimes	Never	Never	Always	Always	Always	Profoundly high
27	2	Nursing technical institute	10	Emergency	Single	Bedside Nurse	Yes	Yes	Yes	Yes	Sometimes	Never	Sometimes	Sometimes	Sometimes	Always	Always	Sometimes	Always	Always	High
27	2	Bachelor’s degree	4	ICU	Single	Bedside Nurse	Yes	No	No	No	Never	Sometimes	Sometimes	Sometimes	Sometimes	Sometimes	Sometimes	Always	Never	Always	Not high at all
26	1	Nursing Diploma	5	Ward20	Married	Supervisor Nurse	Yes	Yes	No	No	Sometimes	Sometimes	Never	Sometimes	Sometimes	Sometimes	Never	Sometimes	Never	Always	Not high at all
38	2	Nursing technical institute	12	Emergency	Widowed	Bedside Nurse	Yes	Yes	Yes	Yes	Always	Always	Always	Always	Always	Always	Always	Always	Always	Always	Profoundly high
29	2	Bachelor’s degree	6	ICU	Married	Bedside Nurse	Yes	Yes	Yes	Yes	Always	Always	Always	Always	Always	Always	Always	Always	Always	Always	Profoundly high
26	1	Nursing Diploma	5	Outpatient clinics	Single	Charge Nurse	Yes	No	No	No	Sometimes	Never	Never	Always	Always	Never	Always	Always	Always	Always	Not high at all
25	1	Nursing technical institute	5	Ward20	Married	Supervisor Nurse	Yes	No	No	No	Sometimes	Sometimes	Sometimes	Sometimes	Always	Sometimes	Always	Sometimes	Sometimes	Always	Not high at all
28	2	Bachelor’s degree	5	Emergency	Single	Supervisor Nurse	Yes	Yes	Yes	Yes	Always	Sometimes	Always	Always	Always	Sometimes	Always	Always	Always	Always	High
27	2	Nursing technical institute	6	ICU	Married	Bedside Nurse	Yes	Yes	Yes	Yes	Sometimes	Sometimes	Never	Sometimes	Always	Sometimes	Always	Always	Always	Sometimes	Not high at all
27	2	Nursing technical institute	5	Emergency	Married	Bedside Nurse	Yes	Yes	No	No	Never	Never	Never	Always	Sometimes	Never	Sometimes	Always	Always	Always	Not high at all
24	2	Bachelor’s degree	1	ICU	Single	Bedside Nurse	Yes	No	No	No	Never	Sometimes	Sometimes	Sometimes	Sometimes	Sometimes	Sometimes	Always	Sometimes	Always	High
35	1	Nursing technical institute	15	Outpatient clinics	Divorced	Charge Nurse	Yes	No	No	No	Never	Never	Never	Never	Sometimes	Sometimes	Sometimes	Always	Sometimes	Always	Not high at all
21	1	Nursing technical institute	1	Ward20	Single	Bedside Nurse	Yes	Yes	Yes	Yes	Never	Never	Never	Never	Never	Always	Never	Always	Sometimes	Always	High
29	2	Bachelor’s degree	5	ICU	Married	Head Nurse	Yes	No	Yes	No	Sometimes	Never	Never	Sometimes	Never	Always	Always	Sometimes	Always	Always	Profoundly high
20	1	Nursing technical institute	1	Ward20	Single	Supervisor Nurse	No	No	No	No	Never	Never	Never	Never	Sometimes	Sometimes	Never	Sometimes	Never	Always	Not high at all
21	1	Nursing technical institute	1	ICU	Single	Charge Nurse	No	No	No	No	Always	Never	Never	Never	Sometimes	Never	Never	Always	Never	Always	High
21	1	Nursing technical institute	1	ICU	Single	Head Nurse	Yes	No	No	No	Never	Sometimes	Sometimes	Always	Sometimes	Never	Always	Always	Always	Always	Not high at all
27	2	Bachelor’s degree	5	ICU	Single	Charge Nurse	Yes	No	No	No	Sometimes	Never	Never	Never	Sometimes	Never	Never	Always	Sometimes	Always	High
23	1	Bachelor’s degree	3	Ward20	Married	Supervisor Nurse	No	No	No	No	Never	Never	Never	Sometimes	Sometimes	Never	Never	Always	Always	Always	Not high at all
32	2	Nursing technical institute	14	ICU	Married	Head Nurse	Yes	No	No	No	Sometimes	Sometimes	Never	Never	Sometimes	Never	Never	Sometimes	Sometimes	Always	High
36	2	Bachelor’s degree	13	ICU	Married	Head Nurse	Yes	Yes	Yes	No	Never	Never	Never	Never	Sometimes	Never	Never	Always	Never	Always	Not high at all
32	2	Master’s degree	8	Psychiatry	Married	Head Nurse	Yes	Yes	Yes	No	Sometimes	Never	Sometimes	Sometimes	Sometimes	Sometimes	Sometimes	Always	Sometimes	Always	High
21	2	Bachelor’s degree	2	Ward20	Single	Bedside Nurse	No	No	Yes	No	Sometimes	Never	Always	Always	Always	Never	Always	Always	Sometimes	Sometimes	Not high at all
32	1	Nursing technical institute	12	Ward20	Married	Bedside Nurse	Yes	No	No	No	Sometimes	Never	Never	Never	Never	Never	Never	Always	Never	Always	Not high at all
20	1	Nursing Diploma	2	Ward20	Single	Supervisor Nurse	No	No	No	No	Never	Never	Never	Sometimes	Always	Never	Sometimes	Always	Always	Always	Not high at all
30	2	Nursing technical institute	10	Emergency	Married	Supervisor Nurse	Yes	Yes	Yes	Yes	Sometimes	Sometimes	Sometimes	Sometimes	Sometimes	Sometimes	Always	Sometimes	Sometimes	Sometimes	Profoundly high
28	2	Bachelor’s degree	9	Emergency	Single	Head Nurse	Yes	Yes	Yes	Yes	Sometimes	Never	Sometimes	Sometimes	Sometimes	Never	Never	Always	Sometimes	Sometimes	High
24	1	Bachelor’s degree	1	Emergency	Single	Bedside Nurse	No	No	No	No	Never	Never	Sometimes	Never	Sometimes	Never	Sometimes	Always	Sometimes	Always	Not high at all
23	1	Bachelor’s degree	2	Ward20	Single	Bedside Nurse	Yes	No	Yes	No	Sometimes	Sometimes	Never	Never	Always	Never	Sometimes	Sometimes	Sometimes	Sometimes	Not high at all
32	2	Nursing Diploma	12	Emergency	Widowed	Head Nurse	Yes	Yes	Yes	Yes	Always	Always	Always	Always	Always	Always	Always	Always	Always	Always	Profoundly high
30	2	Nursing technical institute	10	ICU	Divorced	Head Nurse	Yes	Yes	Yes	Yes	Always	Always	Always	Always	Always	Always	Always	Always	Always	Always	Profoundly high
35	2	Nursing technical institute	14	Operation22	Married	Supervisor Nurse	Yes	Yes	Yes	No	Never	Never	Sometimes	Sometimes	Sometimes	Never	Sometimes	Always	Never	Always	Not high at all
44	1	Bachelor’s degree	26	Managerial position	Married	Head Nurse	Yes	No	No	No	Never	Never	Never	Never	Sometimes	Never	Never	Always	Never	Always	High
25	1	Nursing technical institute	5	Emergency	Single	Bedside Nurse	Yes	Yes	Yes	No	Never	Sometimes	Never	Never	Sometimes	Never	Never	Never	Never	Sometimes	Not high at all
30	1	Master’s degree	13	Managerial position	Single	Supervisor Nurse	Yes	Yes	No	No	Never	Sometimes	Never	Sometimes	Sometimes	Never	Never	Always	Never	Always	Profoundly high
25	2	Bachelor’s degree	4	Managerial position	Married	Supervisor Nurse	Yes	No	No	No	Never	Never	Always	Always	Never	Never	Always	Always	Always	Always	High
24	1	Bachelor’s degree	2	Outpatient clinics	Single	Supervisor Nurse	Yes	No	Yes	Yes	Never	Sometimes	Sometimes	Always	Sometimes	Sometimes	Sometimes	Sometimes	Sometimes	Always	Profoundly high
25	1	Nursing technical institute	6	Ward20	Single	Head Nurse	Yes	No	No	No	Sometimes	Always	Sometimes	Never	Always	Always	Sometimes	Sometimes	Sometimes	Always	High
32	1	Nursing technical institute	10	ICU	Married	Head Nurse	Yes	No	Yes	No	Sometimes	Never	Sometimes	Never	Always	Sometimes	Sometimes	Always	Never	Always	Not high at all
25	1	Nursing technical institute	5	Emergency	Single	Bedside Nurse	Yes	Yes	Yes	Yes	Never	Sometimes	Always	Never	Never	Never	Never	Always	Sometimes	Sometimes	High
29	1	Nursing technical institute	7	ICU	Married	Head Nurse	Yes	No	No	No	Never	Never	Sometimes	Sometimes	Always	Never	Always	Sometimes	Sometimes	Sometimes	High
30	1	Nursing technical institute	10	Ward20	Divorced	Charge Nurse	Yes	No	No	No	Never	Never	Never	Sometimes	Sometimes	Never	Always	Always	Always	Always	High
23	1	Nursing technical institute	2	ICU	Single	Bedside Nurse	Yes	No	Yes	Yes	Never	Never	Never	Sometimes	Always	Never	Sometimes	Sometimes	Sometimes	Always	Not high at all
24	1	Nursing technical institute	6	Emergency	Single	Supervisor Nurse	No	No	No	No	Never	Sometimes	Sometimes	Always	Sometimes	Never	Always	Always	Always	Always	Not high at all
28	2	Nursing technical institute	7	Ward20	Single	Charge Nurse	Yes	No	No	No	Sometimes	Never	Never	Sometimes	Always	Sometimes	Sometimes	Always	Always	Always	Profoundly high
28	2	Bachelor’s degree	5	ICU	Single	Supervisor Nurse	Yes	No	No	No	Never	Never	Never	Never	Never	Never	Never	Never	Never	Never	Not high at all
24	1	Nursing technical institute	3	Ward20	Married	Charge Nurse	Yes	Yes	No	No	Sometimes	Never	Sometimes	Never	Sometimes	Never	Never	Always	Sometimes	Always	High
20	1	Nursing technical institute	2	ICU	Single	Bedside Nurse	No	No	No	No	Always	Never	Never	Sometimes	Sometimes	Sometimes	Never	Always	Always	Always	Not high at all
20	1	Nursing technical institute	3	Ward20	Single	Bedside Nurse	No	Yes	No	No	Sometimes	Always	Sometimes	Sometimes	Always	Never	Sometimes	Always	Always	Always	High
28	1	Bachelor’s degree	5	Operation22	Single	Bedside Nurse	Yes	No	No	No	Sometimes	Sometimes	Never	Sometimes	Sometimes	Never	Never	Sometimes	Sometimes	Always	Not high at all
24	1	Bachelor’s degree	3	ICU	Married	Charge Nurse	Yes	No	No	No	Never	Sometimes	Sometimes	Sometimes	Never	Never	Never	Always	Never	Always	High
20	1	Nursing technical institute	4	Emergency	Single	Charge Nurse	No	Yes	Yes	No	Sometimes	Sometimes	Sometimes	Sometimes	Sometimes	Sometimes	Never	Always	Always	Sometimes	Not high at all
22	2	Bachelor’s degree	2	Ward20	Single	Bedside Nurse	Yes	No	No	No	Never	Never	Always	Always	Sometimes	Never	Sometimes	Always	Always	Always	Profoundly high
36	2	Bachelor’s degree	18	Ward20	Married	Bedside Nurse	Yes	No	No	No	Sometimes	Sometimes	Never	Never	Always	Never	Always	Always	Sometimes	Always	Not high at all
30	1	Bachelor’s degree	8	ICU	Married	Bedside Nurse	Yes	No	Yes	No	Never	Never	Never	Never	Sometimes	Never	Never	Always	Never	Always	High
26	1	Bachelor’s degree	1	Ward20	Married	Bedside Nurse	Yes	No	No	No	Never	Never	Never	Never	Always	Never	Never	Sometimes	Never	Never	Not high at all
27	1	Nursing technical institute	10	Emergency	Married	Head Nurse	Yes	No	No	No	Sometimes	Never	Never	Sometimes	Never	Never	Always	Always	Always	Always	Not high at all
28	1	Nursing technical institute	8	ICU	Married	Bedside Nurse	Yes	No	No	No	Sometimes	Never	Always	Always	Always	Always	Always	Always	Always	Always	High
26	1	Nursing technical institute	11	Emergency	Divorced	Charge Nurse	Yes	No	No	No	Sometimes	Never	Sometimes	Sometimes	Sometimes	Never	Never	Always	Sometimes	Always	Not high at all
29	2	Nursing Diploma	7	Emergency	Married	Bedside Nurse	Yes	Yes	Yes	Yes	Sometimes	Sometimes	Sometimes	Sometimes	Always	Always	Always	Sometimes	Always	Sometimes	Profoundly high
26	2	Bachelor’s degree	3	ICU	Single	Bedside Nurse	Yes	No	Yes	Yes	Always	Never	Never	Never	Sometimes	Never	Never	Always	Sometimes	Always	Profoundly high
34	1	Nursing Diploma	17	Emergency	Married	Charge Nurse	Yes	Yes	Yes	Yes	Always	Always	Never	Sometimes	Always	Always	Always	Always	Sometimes	Sometimes	High
23	1	Bachelor’s degree	1	ICU	Single	Bedside Nurse	No	No	Yes	No	Never	Never	Sometimes	Sometimes	Sometimes	Never	Sometimes	Always	Sometimes	Always	High
24	2	Bachelor’s degree	2	Ward20	Single	Bedside Nurse	No	No	No	No	Never	Always	Never	Always	Never	Sometimes	Sometimes	Always	Sometimes	Always	Not high at all
22	2	Bachelor’s degree	1	ICU	Single	Head Nurse	No	No	No	No	Never	Never	Sometimes	Sometimes	Never	Sometimes	Sometimes	Sometimes	Never	Never	High
24	1	Bachelor’s degree	2	Ward20	Married	Bedside Nurse	No	No	No	No	Sometimes	Always	Always	Sometimes	Never	Never	Sometimes	Sometimes	Always	Always	High
20	1	Bachelor’s degree	1	Ward20	Single	Supervisor Nurse	No	No	Yes	Yes	Sometimes	Never	Sometimes	Never	Never	Sometimes	Sometimes	Never	Always	Always	Not high at all
26	2	Bachelor’s degree	1	Ward20	Single	Bedside Nurse	No	No	No	No	Never	Never	Never	Never	Sometimes	Sometimes	Never	Always	Never	Always	Not high at all
31	1	Master’s degree	7	special unit	Single	Head Nurse	Yes	Yes	Yes	Yes	Sometimes	Never	Never	Sometimes	Sometimes	Sometimes	Sometimes	Sometimes	Sometimes	Sometimes	Not high at all
40	1	Master’s degree	18	Ward20	Married	Head Nurse	Yes	No	No	Yes	Sometimes	Sometimes	Sometimes	Sometimes	Sometimes	Sometimes	Sometimes	Always	Sometimes	Always	Not high at all
31	1	Bachelor’s degree	6	ICU	Single	Head Nurse	Yes	Yes	No	No	Sometimes	Never	Never	Never	Sometimes	Always	Never	Always	Always	Always	Not high at all
36	1	Bachelor’s degree	13	ICU	Married	Supervisor Nurse	Yes	No	Yes	No	Never	Never	Never	Never	Sometimes	Never	Never	Always	Never	Always	Not high at all
29	1	Bachelor’s degree	6	ICU	Single	Supervisor Nurse	Yes	No	Yes	No	Sometimes	Sometimes	Sometimes	Never	Always	Never	Sometimes	Always	Never	Always	High
30	1	Bachelor’s degree	8	Ward20	Single	Head Nurse	Yes	No	No	No	Sometimes	Sometimes	Sometimes	Always	Always	Sometimes	Always	Always	Always	Always	High
33	1	Master’s degree	2	Ward20	Married	Bedside Nurse	Yes	No	No	No	Never	Never	Never	Never	Always	Never	Never	Never	Never	Never	Not high at all
37	1	Bachelor’s degree	15	special unit	Married	Head Nurse	Yes	No	Yes	Yes	Sometimes	Never	Sometimes	Sometimes	Sometimes	Sometimes	Sometimes	Sometimes	Sometimes	Always	Not high at all
33	1	Bachelor’s degree	9	ICU	Single	Head Nurse	Yes	No	No	Yes	Never	Never	Sometimes	Sometimes	Sometimes	Never	Sometimes	Sometimes	Sometimes	Always	Not high at all
26	2	Nursing technical institute	5	Psychiatry	Married	Supervisor Nurse	Yes	Yes	Yes	No	Sometimes	Never	Never	Never	Sometimes	Never	Never	Sometimes	Sometimes	Always	Not high at all
21	2	Bachelor’s degree	2	Ward20	Single	Supervisor Nurse	No	No	No	No	Never	Never	Always	Always	Sometimes	Never	Always	Always	Always	Always	Not high at all
21	1	Nursing technical institute	1	Ward20	Single	Bedside Nurse	No	No	No	No	Never	Sometimes	Always	Sometimes	Sometimes	Never	Always	Always	Sometimes	Always	Not high at all
32	1	Bachelor’s degree	5	Ward20	Single	Head Nurse	Yes	Yes	No	No	Sometimes	Never	Never	Never	Sometimes	Never	Never	Sometimes	Sometimes	Sometimes	Not high at all
21	1	Nursing technical institute	2	Ward20	Single	Supervisor Nurse	No	No	No	No	Always	Always	Never	Sometimes	Sometimes	Always	Sometimes	Always	Always	Always	High
21	2	Nursing technical institute	1	Ward20	Single	Bedside Nurse	No	No	No	No	Never	Never	Sometimes	Sometimes	Always	Sometimes	Never	Sometimes	Sometimes	Always	Not high at all
30	2	Bachelor’s degree	5	ICU	Married	Bedside Nurse	Yes	No	No	No	Never	Never	Always	Always	Always	Never	Always	Always	Always	Always	Profoundly high
27	1	Bachelor’s degree	4	ICU	Married	Head Nurse	Yes	No	No	No	Never	Never	Never	Sometimes	Sometimes	Never	Never	Always	Never	Always	Not high at all
32	1	Bachelor’s degree	7	Managerial position	Single	Supervisor Nurse	Yes	Yes	No	No	Sometimes	Sometimes	Never	Never	Always	Never	Always	Always	Always	Always	Not high at all
38	1	Master’s degree	4	Ward20	Married	Supervisor Nurse	Yes	No	No	No	Never	Never	Never	Never	Always	Never	Sometimes	Sometimes	Sometimes	Sometimes	Not high at all
25	1	Bachelor’s degree	2	ICU	Single	Charge Nurse	Yes	No	No	No	Never	Never	Never	Never	Sometimes	Never	Never	Sometimes	Sometimes	Sometimes	Not high at all
50	1	Nursing technical institute	28	Managerial position	Married	Supervisor Nurse	Yes	No	No	Yes	Never	Never	Never	Never	Sometimes	Never	Sometimes	Always	Never	Always	Not high at all
37	1	Master’s degree	14	Operation22	Married	Supervisor Nurse	Yes	No	No	No	Never	Never	Never	Never	Sometimes	Never	Never	Sometimes	Never	Always	High
30	1	Master’s degree	8	special unit	Married	Head Nurse	Yes	No	Yes	Yes	Never	Never	Never	Never	Sometimes	Never	Never	Never	Never	Always	Not high at all
22	2	Nursing technical institute	1	Emergency	Single	Charge Nurse	Yes	No	No	No	Never	Never	Sometimes	Always	Always	Never	Always	Always	Always	Always	Not high at all
34	1	Bachelor’s degree	10	Managerial position	Married	Supervisor Nurse	Yes	No	No	No	Never	Never	Sometimes	Sometimes	Sometimes	Never	Sometimes	Sometimes	Never	Always	High
30	1	Bachelor’s degree	3	Ward20	Single	Charge Nurse	Yes	No	No	No	Never	Never	Never	Never	Sometimes	Never	Never	Never	Never	Never	Not high at all
27	1	Bachelor’s degree	4	Psychiatry	Married	Head Nurse	Yes	No	Yes	No	Never	Never	Never	Never	Always	Never	Never	Always	Never	Always	Not high at all
32	1	Bachelor’s degree	4	Psychiatry	Married	Head Nurse	Yes	No	No	No	Sometimes	Never	Sometimes	Sometimes	Never	Never	Never	Sometimes	Never	Always	Not high at all
32	1	Master’s degree	10	Psychiatry	Married	Head Nurse	Yes	No	No	No	Sometimes	Never	Never	Never	Sometimes	Never	Sometimes	Sometimes	Sometimes	Always	High
49	1	Nursing Diploma	30	Psychiatry	Single	Head Nurse	Yes	No	No	No	Sometimes	Never	Always	Sometimes	Never	Never	Never	Always	Never	Always	Not high at all
30	1	Nursing Diploma	14	Psychiatry	Married	Bedside Nurse	Yes	No	No	No	Sometimes	Never	Never	Never	Never	Never	Never	Sometimes	Sometimes	Always	Not high at all
31	1	Bachelor’s degree	10	Psychiatry	Married	Supervisor Nurse	Yes	No	No	No	Never	Never	Never	Sometimes	Always	Never	Never	Sometimes	Sometimes	Always	Not high at all
32	2	Nursing technical institute	14	Psychiatry	Married	Charge Nurse	Yes	No	Yes	No	Never	Never	Sometimes	Never	Sometimes	Never	Never	Sometimes	Sometimes	Sometimes	High
31	1	Bachelor’s degree	3	Emergency	Married	Supervisor Nurse	Yes	No	No	No	Sometimes	Never	Never	Never	Sometimes	Never	Never	Always	Sometimes	Always	Not high at all
32	1	Bachelor’s degree	9	Ward20	Married	Head Nurse	Yes	No	No	No	Never	Never	Sometimes	Sometimes	Sometimes	Never	Never	Always	Sometimes	Always	Not high at all
24	1	Bachelor’s degree	2	ICU	Single	Bedside Nurse	Yes	No	No	No	Sometimes	Sometimes	Never	Never	Sometimes	Always	Never	Always	Sometimes	Always	High
21	1	Nursing technical institute	2	Ward20	Single	Supervisor Nurse	No	No	No	No	Never	Never	Never	Sometimes	Sometimes	Never	Sometimes	Always	Sometimes	Sometimes	High
46	1	Nursing technical institute	28	Emergency	Divorced	Supervisor Nurse	Yes	No	No	No	Sometimes	Never	Never	Never	Sometimes	Never	Never	Always	Never	Always	Not high at all
20	2	Nursing Diploma	2	ICU	Single	Bedside Nurse	No	No	No	No	Never	Never	Never	Never	Sometimes	Never	Never	Sometimes	Never	Sometimes	Profoundly high
22	2	Bachelor’s degree	1	Ward20	Single	Head Nurse	No	No	No	No	Never	Never	Sometimes	Always	Always	Never	Always	Always	Always	Always	Not high at all
21	1	Nursing technical institute	2	Ward20	Single	Bedside Nurse	Yes	Yes	No	No	Never	Never	Sometimes	Sometimes	Sometimes	Never	Sometimes	Always	Sometimes	Always	Not high at all
20	2	Nursing technical institute	1	Ward20	Single	Supervisor Nurse	No	No	No	No	Never	Never	Always	Always	Sometimes	Never	Always	Always	Always	Always	Not high at all
32	2	Bachelor’s degree	10	ICU	Married	Bedside Nurse	Yes	Yes	Yes	No	Always	Always	Sometimes	Always	Always	Never	Sometimes	Always	Always	Always	High
21	2	Nursing technical institute	1	Emergency	Single	Bedside Nurse	Yes	No	No	No	Sometimes	Sometimes	Sometimes	Sometimes	Sometimes	Sometimes	Never	Always	Sometimes	Always	Not high at all
20	1	Bachelor’s degree	2	Ward20	Single	Supervisor Nurse	Yes	No	No	No	Always	Sometimes	Sometimes	Always	Always	Always	Sometimes	Always	Sometimes	Always	Profoundly high
23	1	Nursing technical institute	3	ICU	Single	Bedside Nurse	No	No	No	No	Never	Never	Never	Never	Sometimes	Never	Never	Never	Never	Always	Not high at all
27	2	Bachelor’s degree	1	ICU	Single	Bedside Nurse	Yes	No	No	No	Never	Never	Never	Never	Always	Never	Never	Always	Never	Always	High
27	1	Bachelor’s degree	4	Emergency	Single	Bedside Nurse	Yes	No	No	No	Never	Never	Never	Never	Sometimes	Never	Sometimes	Always	Never	Always	Profoundly high
21	1	Nursing technical institute	4	Ward20	Single	Charge Nurse	No	No	No	No	Never	Sometimes	Sometimes	Always	Sometimes	Never	Never	Always	Sometimes	Never	Not high at all
21	1	Nursing technical institute	1	ICU	Single	Bedside Nurse	Yes	No	No	No	Sometimes	Never	Sometimes	Never	Always	Sometimes	Never	Always	Never	Sometimes	Profoundly high
20	2	Nursing technical institute	1	ICU	Single	Head Nurse	Yes	No	No	No	Never	Never	Never	Sometimes	Sometimes	Never	Never	Sometimes	Sometimes	Sometimes	Not high at all
27	2	Bachelor’s degree	8	ICU	Single	Supervisor Nurse	Yes	Yes	Yes	No	Never	Never	Never	Sometimes	Sometimes	Never	Never	Always	Sometimes	Always	Not high at all
28	2	Bachelor’s degree	8	Ward20	Single	Supervisor Nurse	Yes	No	No	No	Never	Never	Never	Sometimes	Sometimes	Never	Never	Always	Sometimes	Always	High
25	1	Bachelor’s degree	1	ICU	Married	Bedside Nurse	Yes	No	No	No	Never	Never	Never	Never	Sometimes	Never	Never	Sometimes	Never	Always	Not high at all
29	1	Bachelor’s degree	4	Ward20	Single	Bedside Nurse	Yes	No	Yes	No	Sometimes	Never	Always	Always	Sometimes	Never	Sometimes	Sometimes	Always	Always	High
23	1	Nursing technical institute	5	ICU	Married	Bedside Nurse	Yes	No	Yes	No	Sometimes	Never	Never	Sometimes	Sometimes	Never	Never	Sometimes	Never	Always	High
22	1	Bachelor’s degree	1	Ward20	Single	Supervisor Nurse	No	No	Yes	No	Never	Never	Sometimes	Never	Sometimes	Sometimes	Sometimes	Never	Never	Always	High
31	1	Nursing technical institute	16	Emergency	Married	Supervisor Nurse	Yes	Yes	No	No	Sometimes	Never	Always	Always	Always	Never	Always	Sometimes	Always	Always	Not high at all
26	1	Nursing Diploma	8	ICU	Single	Bedside Nurse	Yes	No	No	Yes	Never	Never	Never	Never	Always	Sometimes	Never	Sometimes	Sometimes	Always	Profoundly high
25	1	Nursing technical institute	5	Operation22	Married	Bedside Nurse	Yes	No	Yes	Yes	Sometimes	Never	Never	Never	Never	Never	Never	Always	Never	Always	Profoundly high
25	1	Bachelor’s degree	5	ICU	Single	Bedside Nurse	Yes	No	Yes	No	Sometimes	Never	Never	Sometimes	Always	Never	Sometimes	Always	Sometimes	Always	High
44	1	PhD’s degree	23	Managerial position	Married	Head Nurse	Yes	No	Yes	No	Sometimes	Sometimes	Sometimes	Sometimes	Never	Sometimes	Always	Sometimes	Never	Sometimes	High
23	2	Bachelor’s degree	2	ICU	Single	Bedside Nurse	Yes	No	Yes	No	Sometimes	Sometimes	Always	Sometimes	Sometimes	Always	Sometimes	Always	Always	Always	Not high at all
25	1	Bachelor’s degree	3	Ward20	Single	Supervisor Nurse	Yes	Yes	No	No	Never	Never	Sometimes	Always	Sometimes	Never	Sometimes	Sometimes	Sometimes	Always	Not high at all
23	1	Bachelor’s degree	2	ICU	Single	Supervisor Nurse	No	No	No	No	Sometimes	Never	Never	Never	Sometimes	Never	Never	Always	Sometimes	Always	Not high at all
46	1	Nursing technical institute	27	Ward20	Married	Head Nurse	Yes	No	No	Yes	Sometimes	Sometimes	Never	Sometimes	Always	Never	Always	Always	Sometimes	Always	High
33	2	Bachelor’s degree	10	ICU	Married	Bedside Nurse	Yes	No	No	No	Sometimes	Never	Sometimes	Sometimes	Sometimes	Never	Sometimes	Always	Always	Always	High
38	1	PhD’s degree	17	special unit	Single	Head Nurse	Yes	Yes	No	No	Never	Never	Never	Never	Always	Never	Sometimes	Sometimes	Sometimes	Always	High
25	2	Bachelor’s degree	5	ICU	Single	Charge Nurse	Yes	No	Yes	No	Never	Sometimes	Never	Never	Sometimes	Sometimes	Never	Always	Always	Sometimes	High
32	1	Bachelor’s degree	14	Emergency	Married	Bedside Nurse	Yes	No	Yes	No	Sometimes	Never	Never	Never	Never	Always	Sometimes	Always	Always	Always	Not high at all
20	2	Nursing technical institute	1	ICU	Single	Bedside Nurse	Yes	Yes	Yes	No	Always	Sometimes	Sometimes	Always	Always	Never	Sometimes	Always	Always	Sometimes	Not high at all
28	1	Nursing technical institute	13	Ward20	Married	Bedside Nurse	Yes	No	No	No	Never	Never	Never	Never	Sometimes	Never	Never	Never	Never	Always	Not high at all
31	1	Nursing technical institute	13	ICU	Divorced	Charge Nurse	Yes	No	No	No	Never	Never	Never	Sometimes	Always	Never	Never	Sometimes	Never	Always	Not high at all
30	1	Bachelor’s degree	6	ICU	Married	Charge Nurse	Yes	No	No	No	Sometimes	Sometimes	Sometimes	Sometimes	Sometimes	Never	Sometimes	Sometimes	Never	Always	Not high at all
27	1	Bachelor’s degree	8	Ward20	Married	Bedside Nurse	Yes	No	Yes	No	Never	Sometimes	Never	Sometimes	Sometimes	Never	Never	Always	Sometimes	Always	High
44	1	Bachelor’s degree	30	Ward20	Married	Bedside Nurse	Yes	No	No	No	Never	Sometimes	Never	Always	Always	Never	Never	Always	Never	Always	Not high at all
25	1	Nursing technical institute	5	Operation22	Single	Supervisor Nurse	Yes	No	No	No	Always	Never	Sometimes	Always	Sometimes	Sometimes	Never	Never	Always	Sometimes	Profoundly high
22	1	Nursing technical institute	3	Ward20	Single	Bedside Nurse	Yes	No	No	No	Never	Never	Never	Always	Sometimes	Never	Never	Always	Sometimes	Always	Not high at all
26	1	Nursing technical institute	6	Operation22	Single	Bedside Nurse	Yes	No	No	No	Never	Never	Never	Always	Always	Never	Never	Sometimes	Sometimes	Always	Profoundly high
27	1	Nursing technical institute	8	Operation22	Single	Bedside Nurse	Yes	No	No	No	Always	Sometimes	Never	Never	Always	Sometimes	Never	Always	Never	Always	Profoundly high
33	1	Nursing technical institute	15	Operation22	Married	Head Nurse	Yes	Yes	Yes	No	Never	Never	Never	Never	Never	Never	Never	Always	Always	Always	Not high at all
36	1	Nursing technical institute	20	Operation22	Married	Charge Nurse	Yes	Yes	Yes	No	Sometimes	Never	Sometimes	Sometimes	Always	Never	Sometimes	Sometimes	Sometimes	Always	High
33	1	Nursing technical institute	11	Emergency	Single	Bedside Nurse	Yes	Yes	No	Yes	Never	Never	Never	Never	Sometimes	Never	Sometimes	Always	Always	Always	High
26	1	Nursing technical institute	5	Ward20	Married	Bedside Nurse	Yes	No	No	No	Sometimes	Never	Never	Sometimes	Sometimes	Sometimes	Sometimes	Sometimes	Sometimes	Always	Not high at all
24	1	Nursing technical institute	6	ICU	Married	Bedside Nurse	Yes	Yes	Yes	No	Sometimes	Sometimes	Never	Sometimes	Sometimes	Never	Never	Always	Sometimes	Always	High
39	1	Master’s degree	19	Ward20	Married	Supervisor Nurse	Yes	No	No	No	Never	Never	Never	Never	Sometimes	Never	Never	Sometimes	Never	Always	Not high at all
37	1	Bachelor’s degree	14	special unit	Married	Head Nurse	Yes	No	No	No	Never	Never	Never	Never	Never	Never	Never	Never	Never	Never	Not high at all
33	2	Nursing Diploma	17	Psychiatry	Married	Bedside Nurse	Yes	No	No	Yes	Sometimes	Sometimes	Sometimes	Sometimes	Never	Never	Sometimes	Always	Always	Sometimes	Not high at all
23	1	Nursing Diploma	5	ICU	Married	Bedside Nurse	Yes	No	No	No	Sometimes	Sometimes	Never	Sometimes	Never	Sometimes	Sometimes	Always	Sometimes	Always	Not high at all
33	1	Bachelor’s degree	10	ICU	Married	Head Nurse	Yes	No	Yes	No	Never	Never	Never	Never	Always	Sometimes	Never	Always	Always	Always	Not high at all
33	1	Master’s degree	10	Operation22	Married	Supervisor Nurse	No	No	Yes	No	Sometimes	Never	Never	Sometimes	Always	Sometimes	Sometimes	Sometimes	Sometimes	Always	Profoundly high
30	2	Bachelor’s degree	10	ICU	Married	Head Nurse	Yes	No	Yes	No	Never	Never	Sometimes	Sometimes	Always	Never	Sometimes	Always	Always	Always	High
32	1	Associate's degree in nursing	12	Managerial position	Married	Head Nurse	Yes	No	No	No	Never	Sometimes	Never	Always	Never	Never	Never	Sometimes	Sometimes	Never	Not high at all
34	1	Bachelor’s degree	13	Ward20	Married	Supervisor Nurse	Yes	No	No	No	Never	Never	Never	Never	Never	Never	Never	Never	Never	Never	Not high at all
35	1	Bachelor’s degree	11	special unit	Married	Supervisor Nurse	Yes	No	Yes	No	Sometimes	Never	Never	Never	Sometimes	Never	Never	Always	Never	Always	High
35	1	Bachelor’s degree	11	special unit	Widowed	Supervisor Nurse	Yes	No	No	No	Never	Never	Never	Never	Always	Never	Never	Never	Never	Never	High
37	1	Bachelor’s degree	16	special unit	Married	Head Nurse	Yes	No	Yes	Yes	Never	Never	Never	Sometimes	Always	Never	Sometimes	Always	Always	Always	Profoundly high
33	1	Nursing technical institute	12	special unit	Married	Head Nurse	Yes	No	No	No	Never	Never	Sometimes	Sometimes	Always	Never	Never	Always	Never	Always	Not high at all
23	1	Nursing Diploma	2	Ward20	Married	Bedside Nurse	Yes	No	No	No	Never	Sometimes	Sometimes	Always	Sometimes	Never	Sometimes	Sometimes	Sometimes	Sometimes	High
23	1	Bachelor’s degree	1	ICU	Married	Bedside Nurse	Yes	No	No	No	Never	Never	Never	Never	Sometimes	Always	Always	Always	Sometimes	Always	Not high at all
44	1	Nursing technical institute	26	Ward20	Married	Bedside Nurse	Yes	Yes	No	No	Sometimes	Sometimes	Sometimes	Sometimes	Sometimes	Sometimes	Sometimes	Always	Sometimes	Sometimes	Not high at all
25	1	Bachelor’s degree	2	Ward20	Single	Charge Nurse	Yes	Yes	No	Yes	Sometimes	Never	Never	Never	Always	Sometimes	Sometimes	Sometimes	Sometimes	Sometimes	Not high at all
24	1	Bachelor’s degree	3	Operation22	Single	Supervisor Nurse	Yes	No	No	No	Never	Sometimes	Never	Never	Always	Never	Never	Sometimes	Never	Always	Not high at all
25	2	Bachelor’s degree	1	Psychiatry	Married	Bedside Nurse	Yes	No	No	No	Never	Never	Never	Never	Sometimes	Never	Never	Always	Sometimes	Always	High
27	1	Nursing technical institute	8	Emergency	Single	Head Nurse	Yes	Yes	Yes	No	Always	Sometimes	Never	Never	Always	Always	Sometimes	Always	Sometimes	Always	Not high at all
26	2	Nursing Diploma	5	ICU	Single	Bedside Nurse	Yes	No	Yes	No	Never	Never	Never	Never	Never	Never	Never	Sometimes	Sometimes	Sometimes	Not high at all
23	1	Bachelor’s degree	1	ICU	Single	Bedside Nurse	No	No	No	No	Sometimes	Always	Sometimes	Sometimes	Always	Always	Sometimes	Always	Sometimes	Always	Not high at all
27	1	Bachelor’s degree	1	Outpatient clinics	Single	Bedside Nurse	Yes	No	No	No	Never	Sometimes	Never	Sometimes	Always	Never	Sometimes	Always	Sometimes	Always	Not high at all
28	1	Bachelor’s degree	7	ICU	Single	Charge Nurse	Yes	No	No	No	Never	Never	Never	Never	Sometimes	Never	Never	Always	Never	Always	Not high at all
25	1	Nursing technical institute	5	Ward20	Single	Bedside Nurse	Yes	No	Yes	Yes	Always	Always	Sometimes	Sometimes	Always	Always	Always	Always	Sometimes	Always	Profoundly high
24	1	Nursing technical institute	2	ICU	Single	Bedside Nurse	Yes	No	No	No	Never	Sometimes	Never	Never	Sometimes	Never	Never	Never	Never	Sometimes	High
24	1	Nursing technical institute	5	Emergency	Single	Bedside Nurse	Yes	No	Yes	Yes	Sometimes	Never	Never	Never	Sometimes	Never	Sometimes	Always	Sometimes	Sometimes	High
42	1	Nursing Diploma	24	ICU	Married	Supervisor Nurse	Yes	No	No	Yes	Never	Never	Never	Sometimes	Never	Never	Always	Always	Always	Always	Not high at all
26	1	Bachelor’s degree	5	Ward20	Single	Supervisor Nurse	Yes	Yes	Yes	No	Never	Never	Never	Never	Always	Sometimes	Never	Sometimes	Sometimes	Always	High
25	1	Nursing technical institute	5	ICU	Married	Bedside Nurse	Yes	No	No	No	Never	Sometimes	Never	Never	Sometimes	Sometimes	Sometimes	Always	Sometimes	Always	Not high at all
26	1	Nursing technical institute	6	ICU	Single	Charge Nurse	No	No	No	No	Never	Sometimes	Never	Sometimes	Sometimes	Never	Never	Sometimes	Always	Always	High
20	1	Bachelor’s degree	1	Ward20	Single	Supervisor Nurse	Yes	No	No	No	Never	Never	Never	Never	Sometimes	Never	Sometimes	Always	Never	Always	Not high at all
32	1	Master’s degree	10	Ward20	Married	Head Nurse	Yes	No	No	No	Never	Never	Never	Never	Sometimes	Never	Never	Always	Never	Always	Not high at all
50	1	Nursing Diploma	31	ICU	Married	Supervisor Nurse	Yes	No	No	No	Never	Never	Never	Never	Never	Never	Never	Never	Never	Always	Not high at all
24	1	Nursing technical institute	6	Ward20	Married	Bedside Nurse	Yes	No	No	No	Never	Never	Never	Sometimes	Never	Never	Sometimes	Always	Sometimes	Always	Not high at all
31	2	Bachelor’s degree	9	ICU	Married	Bedside Nurse	Yes	No	Yes	No	Never	Never	Never	Never	Sometimes	Never	Sometimes	Always	Never	Always	Not high at all
25	1	Bachelor’s degree	1	ICU	Single	Bedside Nurse	Yes	No	No	No	Never	Never	Never	Never	Always	Never	Never	Sometimes	Sometimes	Always	High
24	1	Bachelor’s degree	5	ICU	Single	Bedside Nurse	Yes	No	No	No	Never	Never	Never	Never	Sometimes	Sometimes	Never	Never	Sometimes	Sometimes	Not high at all
27	1	Nursing technical institute	6	ICU	Married	Charge Nurse	Yes	No	No	No	Sometimes	Sometimes	Never	Sometimes	Never	Always	Never	Sometimes	Sometimes	Sometimes	Not high at all
25	1	Bachelor’s degree	5	special unit	Single	Head Nurse	Yes	No	Yes	No	Never	Never	Never	Never	Sometimes	Never	Never	Always	Always	Always	High
29	2	Nursing technical institute	9	Emergency	Single	Head Nurse	Yes	No	No	No	Always	Always	Sometimes	Always	Always	Always	Always	Sometimes	Always	Always	High
24	1	Nursing Diploma	7	Operation22	Single	Supervisor Nurse	Yes	No	No	No	Sometimes	Never	Never	Never	Sometimes	Never	Never	Always	Never	Always	Not high at all
27	2	Bachelor’s degree	1	ICU	Married	Head Nurse	Yes	Yes	Yes	Yes	Sometimes	Never	Sometimes	Sometimes	Always	Never	Sometimes	Always	Sometimes	Always	Profoundly high
25	2	Bachelor’s degree	1	ICU	Single	Bedside Nurse	Yes	No	No	No	Never	Never	Never	Never	Sometimes	Sometimes	Never	Sometimes	Never	Sometimes	Not high at all
28	1	Bachelor’s degree	3	Ward20	Single	Head Nurse	Yes	No	No	No	Never	Never	Never	Never	Never	Never	Never	Never	Never	Never	Not high at all
33	2	Bachelor’s degree	10	Operation22	Married	Supervisor Nurse	No	No	No	No	Never	Never	Never	Never	Sometimes	Never	Always	Always	Always	Always	Not high at all
29	2	Bachelor’s degree	9	ICU	Married	Bedside Nurse	Yes	Yes	Yes	No	Never	Never	Never	Never	Sometimes	Sometimes	Never	Sometimes	Sometimes	Sometimes	High
25	2	Nursing technical institute	5	Emergency	Single	Bedside Nurse	Yes	No	Yes	No	Always	Sometimes	Always	Always	Sometimes	Always	Sometimes	Sometimes	Sometimes	Always	High
26	1	Nursing technical institute	5	ICU	Single	Charge Nurse	Yes	No	No	No	Never	Always	Never	Never	Never	Always	Always	Always	Always	Always	Not high at all
26	1	Bachelor’s degree	2	Emergency	Married	Supervisor Nurse	Yes	No	No	No	Never	Always	Sometimes	Sometimes	Sometimes	Never	Always	Always	Always	Always	Not high at all
24	2	Bachelor’s degree	3	Ward20	Single	Supervisor Nurse	Yes	No	No	No	Sometimes	Sometimes	Always	Always	Always	Sometimes	Always	Sometimes	Always	Always	Not high at all
24	1	Nursing technical institute	3	ICU	Single	Charge Nurse	Yes	No	No	No	Never	Never	Never	Always	Sometimes	Never	Never	Always	Always	Always	High
29	2	Nursing technical institute	5	ICU	Single	Bedside Nurse	Yes	No	No	No	Never	Sometimes	Sometimes	Always	Always	Always	Always	Always	Always	Always	High
23	1	Nursing technical institute	2	Emergency	Single	Charge Nurse	Yes	No	No	No	Sometimes	Never	Sometimes	Never	Never	Never	Never	Always	Never	Always	Not high at all
26	1	Bachelor’s degree	5	Managerial position	Single	Supervisor Nurse	Yes	No	No	No	Sometimes	Never	Never	Never	Sometimes	Never	Never	Always	Always	Sometimes	Not high at all
27	1	Nursing technical institute	8	Emergency	Married	Bedside Nurse	Yes	No	Yes	No	Sometimes	Never	Sometimes	Sometimes	Sometimes	Never	Sometimes	Sometimes	Sometimes	Always	Not high at all
25	1	Bachelor’s degree	1	Ward20	Married	Bedside Nurse	Yes	No	No	No	Sometimes	Always	Sometimes	Sometimes	Always	Always	Sometimes	Always	Always	Always	High
30	1	Nursing technical institute	13	ICU	Married	Charge Nurse	Yes	Yes	Yes	No	Never	Always	Always	Never	Never	Always	Never	Always	Always	Always	Profoundly high
24	1	Nursing technical institute	6	Emergency	Single	Charge Nurse	Yes	No	No	No	Never	Never	Never	Never	Always	Never	Never	Always	Never	Always	High
31	1	Bachelor’s degree	8	Ward20	Married	Supervisor Nurse	Yes	No	No	No	Never	Never	Never	Never	Sometimes	Always	Never	Sometimes	Sometimes	Always	Not high at all
28	1	Nursing technical institute	5	Ward20	Married	Charge Nurse	Yes	No	Yes	No	Never	Sometimes	Never	Never	Sometimes	Never	Never	Sometimes	Sometimes	Always	Not high at all
31	1	Bachelor’s degree	10	special unit	Married	Head Nurse	Yes	No	No	No	Never	Never	Never	Never	Sometimes	Never	Never	Always	Never	Always	Not high at all
31	1	Bachelor’s degree	7	ICU	Married	Bedside Nurse	Yes	No	No	No	Never	Never	Never	Sometimes	Sometimes	Never	Never	Sometimes	Sometimes	Always	Profoundly high
34	1	Master’s degree	10	Managerial position	Married	Head Nurse	Yes	No	No	Yes	Never	Never	Always	Always	Always	Never	Sometimes	Always	Never	Always	High
24	1	Nursing technical institute	5	ICU	Single	Bedside Nurse	Yes	Yes	Yes	No	Never	Never	Never	Sometimes	Sometimes	Sometimes	Never	Always	Sometimes	Always	Not high at all
27	1	Bachelor’s degree	5	Managerial position	Single	Head Nurse	No	No	Yes	No	Sometimes	Sometimes	Never	Always	Always	Sometimes	Sometimes	Always	Always	Always	Not high at all
29	2	Master’s degree	6	ICU	Single	Supervisor Nurse	Yes	No	No	Yes	Never	Never	Never	Sometimes	Never	Always	Sometimes	Always	Sometimes	Always	High
31	1	Bachelor’s degree	9	special unit	Single	Head Nurse	Yes	No	No	No	Never	Never	Never	Never	Sometimes	Never	Never	Sometimes	Never	Sometimes	Not high at all
29	2	Bachelor’s degree	6	ICU	Single	Charge Nurse	Yes	Yes	Yes	No	Sometimes	Never	Sometimes	Sometimes	Sometimes	Never	Never	Always	Sometimes	Sometimes	High
34	1	Bachelor’s degree	10	Ward20	Married	Supervisor Nurse	Yes	No	Yes	No	Never	Never	Never	Sometimes	Sometimes	Sometimes	Sometimes	Never	Sometimes	Always	High
30	1	Bachelor’s degree	1	ICU	Married	Supervisor Nurse	Yes	No	No	No	Never	Never	Never	Never	Sometimes	Never	Never	Always	Always	Always	Not high at all
31	1	Master’s degree	8	Managerial position	Married	Head Nurse	Yes	No	No	No	Sometimes	Never	Sometimes	Sometimes	Sometimes	Never	Always	Always	Always	Always	Not high at all
32	1	Bachelor’s degree	8	Ward20	Married	Head Nurse	Yes	No	No	No	Sometimes	Never	Always	Always	Sometimes	Always	Always	Always	Always	Always	Not high at all
38	1	Master’s degree	10	Ward20	Married	Head Nurse	Yes	No	No	No	Sometimes	Never	Never	Never	Always	Never	Never	Sometimes	Never	Always	High
24	1	Bachelor’s degree	2	Ward20	Single	Bedside Nurse	No	No	No	No	Sometimes	Sometimes	Never	Sometimes	Sometimes	Sometimes	Sometimes	Always	Always	Always	High
33	2	Nursing technical institute	11	Psychiatry	Married	Charge Nurse	Yes	No	No	No	Never	Never	Never	Never	Sometimes	Sometimes	Sometimes	Sometimes	Sometimes	Sometimes	High
32	2	Bachelor’s degree	10	Psychiatry	Single	Bedside Nurse	Yes	No	No	No	Sometimes	Never	Never	Sometimes	Sometimes	Never	Sometimes	Always	Never	Sometimes	High
20	2	Bachelor’s degree	1	Ward20	Single	Supervisor Nurse	No	No	No	No	Sometimes	Sometimes	Never	Sometimes	Never	Never	Sometimes	Always	Sometimes	Always	High
43	1	Nursing Diploma	25	Managerial position	Married	Head Nurse	Yes	No	No	No	Never	Never	Never	Never	Always	Sometimes	Never	Sometimes	Never	Always	Profoundly high
40	1	Nursing technical institute	20	Operation22	Married	Charge Nurse	Yes	Yes	Yes	Yes	Never	Never	Sometimes	Sometimes	Sometimes	Never	Always	Always	Always	Always	High
22	2	Bachelor’s degree	1	ICU	Single	Bedside Nurse	Yes	No	No	No	Always	Always	Sometimes	Sometimes	Sometimes	Always	Sometimes	Sometimes	Always	Always	Not high at all
34	1	Nursing technical institute	17	Operation22	Married	Supervisor Nurse	Yes	No	No	No	Never	Never	Sometimes	Sometimes	Sometimes	Sometimes	Always	Always	Always	Always	High
23	1	Nursing technical institute	3	ICU	Single	Supervisor Nurse	Yes	No	Yes	No	Sometimes	Sometimes	Never	Never	Sometimes	Sometimes	Sometimes	Always	Never	Sometimes	Not high at all
33	1	Nursing technical institute	15	Outpatient clinics	Married	Supervisor Nurse	Yes	Yes	Yes	No	Sometimes	Sometimes	Never	Sometimes	Sometimes	Never	Never	Always	Sometimes	Always	Profoundly high
29	1	Nursing Diploma	9	Ward20	Divorced	Charge Nurse	Yes	No	No	No	Sometimes	Never	Sometimes	Always	Always	Never	Sometimes	Sometimes	Sometimes	Always	Not high at all
35	2	Bachelor’s degree	18	ICU	Married	Supervisor Nurse	Yes	Yes	Yes	No	Never	Never	Never	Never	Sometimes	Never	Never	Sometimes	Never	Sometimes	Not high at all
25	1	Bachelor’s degree	2	ICU	Single	Bedside Nurse	Yes	No	No	No	Never	Never	Sometimes	Sometimes	Always	Never	Never	Always	Sometimes	Always	Not high at all
31	1	Bachelor’s degree	11	ICU	Divorced	Bedside Nurse	Yes	No	No	No	Sometimes	Never	Sometimes	Sometimes	Always	Never	Never	Always	Always	Always	High
40	1	Nursing Diploma	25	Ward20	Married	Bedside Nurse	Yes	No	No	Yes	Never	Never	Never	Never	Sometimes	Never	Never	Sometimes	Never	Never	High
23	2	Bachelor’s degree	2	Operation22	Single	Bedside Nurse	Yes	No	No	No	Always	Never	Sometimes	Sometimes	Always	Sometimes	Sometimes	Sometimes	Never	Never	High
40	2	Nursing Diploma	13	Ward20	Married	Bedside Nurse	No	No	No	No	Never	Never	Sometimes	Sometimes	Sometimes	Never	Sometimes	Always	Never	Always	Not high at all
33	1	Nursing technical institute	13	Ward20	Divorced	Head Nurse	Yes	No	No	No	Sometimes	Never	Never	Never	Sometimes	Never	Always	Sometimes	Always	Always	Not high at all
28	1	Nursing technical institute	8	ICU	Widowed	Bedside Nurse	Yes	No	Yes	No	Sometimes	Never	Never	Never	Sometimes	Never	Sometimes	Always	Always	Always	High
26	1	Bachelor’s degree	4	ICU	Single	Bedside Nurse	Yes	Yes	No	No	Never	Sometimes	Never	Sometimes	Always	Always	Sometimes	Always	Never	Always	Not high at all
25	1	Nursing technical institute	8	ICU	Single	Charge Nurse	No	Yes	Yes	No	Never	Never	Never	Sometimes	Sometimes	Sometimes	Never	Always	Sometimes	Always	Not high at all
35	1	Nursing technical institute	15	ICU	Married	Bedside Nurse	Yes	No	No	Yes	Never	Sometimes	Never	Never	Never	Sometimes	Sometimes	Sometimes	Never	Always	Not high at all
23	2	Nursing technical institute	3	Ward20	Single	Charge Nurse	No	No	No	No	Sometimes	Never	Sometimes	Sometimes	Never	Sometimes	Sometimes	Sometimes	Never	Sometimes	Not high at all
24	1	Bachelor’s degree	2	ICU	Single	Charge Nurse	Yes	No	No	No	Never	Never	Never	Always	Sometimes	Never	Sometimes	Always	Sometimes	Always	High
27	1	Nursing Diploma	5	Ward20	Single	Bedside Nurse	No	No	No	No	Never	Sometimes	Sometimes	Sometimes	Sometimes	Never	Sometimes	Sometimes	Sometimes	Always	High
33	1	Nursing technical institute	12	Operation22	Single	Supervisor Nurse	Yes	Yes	Yes	Yes	Sometimes	Sometimes	Sometimes	Never	Always	Never	Always	Always	Always	Always	High
37	1	Nursing technical institute	17	Operation22	Married	Bedside Nurse	Yes	Yes	No	No	Sometimes	Never	Never	Never	Sometimes	Never	Never	Sometimes	Sometimes	Always	High
27	1	Nursing Diploma	7	ICU	Single	Bedside Nurse	Yes	No	No	No	Sometimes	Never	Never	Never	Sometimes	Sometimes	Never	Sometimes	Always	Always	Not high at all
35	1	Nursing technical institute	17	Ward20	Married	Bedside Nurse	Yes	No	No	No	Never	Never	Never	Sometimes	Sometimes	Never	Never	Sometimes	Sometimes	Always	Not high at all
31	1	Nursing technical institute	14	Operation22	Married	Supervisor Nurse	Yes	No	Yes	No	Sometimes	Sometimes	Always	Always	Always	Never	Sometimes	Sometimes	Sometimes	Always	Not high at all
32	1	Nursing technical institute	10	Ward20	Married	Charge Nurse	Yes	No	No	No	Never	Never	Never	Never	Sometimes	Never	Never	Always	Sometimes	Always	Not high at all
32	1	Nursing technical institute	14	ICU	Married	Head Nurse	Yes	No	Yes	No	Sometimes	Never	Never	Sometimes	Sometimes	Never	Never	Always	Always	Always	Not high at all
26	1	Master’s degree	3	ICU	Single	Charge Nurse	Yes	No	No	No	Never	Never	Never	Sometimes	Always	Never	Sometimes	Always	Sometimes	Always	High
26	1	Nursing technical institute	6	Managerial position	Divorced	Supervisor Nurse	Yes	No	No	No	Sometimes	Never	Never	Sometimes	Always	Always	Sometimes	Always	Always	Always	High
28	1	Nursing technical institute	7	Emergency	Married	Charge Nurse	Yes	No	No	No	Sometimes	Always	Never	Sometimes	Sometimes	Sometimes	Sometimes	Always	Sometimes	Always	High
30	1	Nursing technical institute	9	Ward20	Married	Bedside Nurse	Yes	Yes	Yes	No	Sometimes	Never	Sometimes	Sometimes	Always	Sometimes	Sometimes	Sometimes	Sometimes	Always	High
40	2	Nursing technical institute	23	Emergency	Married	Bedside Nurse	Yes	No	Yes	No	Never	Sometimes	Always	Sometimes	Never	Never	Always	Sometimes	Always	Sometimes	Profoundly high
27	1	Nursing technical institute	7	Emergency	Married	Bedside Nurse	Yes	No	No	No	Never	Never	Never	Never	Sometimes	Never	Never	Sometimes	Sometimes	Always	Not high at all
23	1	Nursing technical institute	7	Operation22	Single	Bedside Nurse	Yes	No	No	No	Never	Never	Never	Never	Sometimes	Never	Never	Sometimes	Never	Always	Profoundly high
22	2	Nursing Diploma	4	Ward20	Single	Supervisor Nurse	Yes	No	No	Yes	Sometimes	Never	Never	Sometimes	Sometimes	Never	Always	Always	Always	Always	High
26	1	Nursing technical institute	8	Emergency	Married	Bedside Nurse	Yes	No	No	No	Sometimes	Sometimes	Never	Sometimes	Sometimes	Always	Sometimes	Always	Sometimes	Always	Not high at all
25	2	Nursing technical institute	6	ICU	Married	Bedside Nurse	Yes	Yes	Yes	Yes	Never	Sometimes	Never	Sometimes	Always	Always	Never	Sometimes	Sometimes	Sometimes	Not high at all
25	1	Nursing technical institute	4	ICU	Single	Bedside Nurse	Yes	Yes	Yes	No	Sometimes	Never	Never	Sometimes	Sometimes	Never	Sometimes	Sometimes	Never	Always	High
36	1	Nursing technical institute	18	Outpatient clinics	Married	Charge Nurse	Yes	Yes	Yes	No	Sometimes	Sometimes	Never	Never	Sometimes	Never	Sometimes	Always	Always	Always	High
23	2	Nursing technical institute	2	ICU	Single	Bedside Nurse	No	Yes	Yes	Yes	Sometimes	Sometimes	Sometimes	Never	Never	Always	Sometimes	Always	Sometimes	Always	Not high at all
25	1	Nursing technical institute	5	Ward20	Single	Bedside Nurse	Yes	No	No	No	Never	Never	Never	Never	Sometimes	Never	Never	Always	Never	Always	Not high at all
27	1	Nursing technical institute	10	ICU	Single	Charge Nurse	Yes	No	No	No	Never	Never	Never	Never	Sometimes	Never	Never	Always	Never	Always	Not high at all
33	1	Nursing technical institute	13	Emergency	Divorced	Bedside Nurse	Yes	No	No	No	Never	Sometimes	Never	Sometimes	Sometimes	Never	Never	Always	Sometimes	Always	Not high at all
22	1	Nursing Diploma	5	Emergency	Single	Charge Nurse	Yes	No	No	No	Never	Never	Never	Never	Sometimes	Never	Never	Never	Never	Always	Not high at all
35	1	Nursing technical institute	15	Ward20	Married	Bedside Nurse	Yes	No	No	No	Never	Never	Sometimes	Sometimes	Always	Never	Sometimes	Sometimes	Sometimes	Always	High
36	1	Nursing technical institute	19	ICU	Married	Bedside Nurse	Yes	No	No	No	Never	Never	Never	Never	Sometimes	Never	Sometimes	Always	Always	Always	Not high at all
26	1	Nursing technical institute	5	Ward20	Married	Charge Nurse	Yes	No	No	No	Never	Never	Sometimes	Sometimes	Sometimes	Never	Sometimes	Sometimes	Never	Always	Not high at all
40	1	Bachelor’s degree	23	Operation22	Married	Supervisor Nurse	Yes	No	Yes	No	Sometimes	Sometimes	Never	Sometimes	Sometimes	Never	Never	Always	Sometimes	Always	High
43	1	Nursing technical institute	24	Ward20	Married	Charge Nurse	Yes	No	Yes	Yes	Sometimes	Never	Never	Sometimes	Always	Never	Sometimes	Always	Sometimes	Sometimes	High
23	1	Nursing Diploma	2	Ward20	Single	Bedside Nurse	Yes	No	Yes	No	Sometimes	Sometimes	Never	Always	Always	Never	Sometimes	Sometimes	Always	Always	Not high at all
23	2	Bachelor’s degree	3	ICU	Single	Bedside Nurse	Yes	No	No	No	Always	Sometimes	Never	Sometimes	Never	Always	Sometimes	Always	Always	Always	High
26	1	Bachelor’s degree	7	ICU	Single	Bedside Nurse	Yes	No	No	No	Sometimes	Never	Never	Never	Always	Never	Never	Always	Always	Always	Not high at all
33	1	Nursing Diploma	16	Managerial position	Married	Head Nurse	Yes	Yes	Yes	No	Sometimes	Never	Never	Sometimes	Sometimes	Never	Always	Sometimes	Always	Always	Not high at all
42	1	Nursing technical institute	25	Operation22	Married	Supervisor Nurse	Yes	No	No	No	Never	Never	Sometimes	Sometimes	Never	Never	Sometimes	Always	Always	Always	Not high at all
38	1	Nursing technical institute	10	Operation22	Divorced	Supervisor Nurse	Yes	No	Yes	No	Sometimes	Never	Never	Never	Always	Never	Sometimes	Always	Never	Always	Profoundly high
39	1	Nursing Diploma	21	special unit	Married	Head Nurse	Yes	No	No	No	Never	Never	Never	Never	Sometimes	Never	Never	Sometimes	Sometimes	Always	Not high at all
33	1	Bachelor’s degree	13	Emergency	Married	Head Nurse	Yes	No	No	No	Never	Never	Never	Never	Never	Never	Never	Never	Never	Sometimes	High
39	1	Nursing technical institute	20	Managerial position	Married	Supervisor Nurse	No	No	No	No	Never	Sometimes	Sometimes	Never	Always	Never	Never	Never	Sometimes	Always	High
23	1	Nursing technical institute	5	Ward20	Single	Charge Nurse	Yes	No	Yes	No	Sometimes	Sometimes	Sometimes	Sometimes	Sometimes	Always	Sometimes	Sometimes	Sometimes	Sometimes	Not high at all
23	1	Nursing technical institute	2	Ward20	Single	Charge Nurse	Yes	No	Yes	No	Sometimes	Never	Sometimes	Sometimes	Always	Sometimes	Never	Always	Sometimes	Always	High
23	1	Nursing technical institute	9	Outpatient clinics	Single	Bedside Nurse	Yes	Yes	Yes	Yes	Always	Never	Never	Sometimes	Always	Never	Sometimes	Always	Sometimes	Always	High
25	1	Nursing technical institute	3	ICU	Single	Charge Nurse	Yes	No	No	No	Sometimes	Never	Never	Always	Sometimes	Never	Always	Always	Sometimes	Always	Not high at all
23	1	Nursing technical institute	3	ICU	Single	Bedside Nurse	Yes	No	No	No	Sometimes	Never	Never	Sometimes	Sometimes	Sometimes	Always	Sometimes	Sometimes	Always	High
37	1	Bachelor’s degree	14	special unit	Divorced	Supervisor Nurse	Yes	No	No	No	Never	Never	Never	Never	Never	Never	Never	Never	Never	Always	Not high at all
26	2	Nursing technical institute	6	Ward20	Single	Supervisor Nurse	Yes	No	No	No	Never	Never	Never	Never	Never	Never	Never	Sometimes	Never	Always	High
50	1	Master’s degree	26	Managerial position	Married	Head Nurse	Yes	Yes	Yes	No	Sometimes	Never	Sometimes	Never	Sometimes	Never	Never	Always	Sometimes	Always	Not high at all
20	1	Bachelor’s degree	4	Operation22	Single	Charge Nurse	No	No	No	No	Never	Never	Always	Never	Always	Never	Never	Always	Sometimes	Always	Not high at all
30	2	Bachelor’s degree	7	ICU	Married	Supervisor Nurse	Yes	Yes	Yes	No	Always	Sometimes	Sometimes	Always	Sometimes	Sometimes	Sometimes	Sometimes	Sometimes	Sometimes	High
25	1	Bachelor’s degree	2	Ward20	Single	Bedside Nurse	Yes	No	No	No	Never	Never	Never	Always	Sometimes	Sometimes	Never	Never	Sometimes	Always	Not high at all
32	1	Bachelor’s degree	3	Ward20	Single	Bedside Nurse	Yes	No	No	No	Never	Never	Never	Sometimes	Sometimes	Never	Sometimes	Sometimes	Always	Always	Not high at all
37	1	Bachelor’s degree	7	ICU	Married	Bedside Nurse	Yes	No	No	No	Sometimes	Never	Always	Always	Sometimes	Never	Always	Always	Sometimes	Always	High
29	1	Nursing technical institute	10	Ward20	Married	Charge Nurse	Yes	No	No	No	Sometimes	Never	Sometimes	Never	Never	Never	Sometimes	Always	Never	Always	Not high at all
26	2	Bachelor’s degree	2	Ward20	Single	Supervisor Nurse	Yes	No	No	No	Never	Never	Never	Never	Never	Never	Never	Always	Never	Always	Not high at all
27	1	Bachelor’s degree	4	ICU	Single	Supervisor Nurse	Yes	No	No	No	Sometimes	Never	Sometimes	Always	Sometimes	Never	Never	Sometimes	Sometimes	Always	Not high at all
41	1	Nursing technical institute	20	Ward20	Married	Supervisor Nurse	Yes	No	Yes	No	Never	Never	Never	Sometimes	Always	Never	Never	Always	Sometimes	Always	High
27	1	Bachelor’s degree	4	ICU	Single	Bedside Nurse	Yes	No	Yes	No	Sometimes	Never	Sometimes	Sometimes	Always	Sometimes	Sometimes	Always	Sometimes	Always	High
25	2	Bachelor’s degree	2	ICU	Single	Bedside Nurse	Yes	No	No	No	Never	Sometimes	Never	Never	Sometimes	Sometimes	Sometimes	Sometimes	Sometimes	Always	Not high at all
24	1	Nursing Diploma	1	Operation22	Single	Bedside Nurse	Yes	No	No	No	Never	Never	Never	Never	Sometimes	Never	Never	Sometimes	Never	Sometimes	Profoundly high
30	2	Bachelor’s degree	9	ICU	Married	Charge Nurse	Yes	No	Yes	Yes	Sometimes	Never	Sometimes	Sometimes	Always	Sometimes	Sometimes	Always	Sometimes	Always	Profoundly high
25	1	Nursing technical institute	4	ICU	Single	Charge Nurse	No	No	No	No	Never	Never	Sometimes	Never	Never	Never	Sometimes	Always	Sometimes	Sometimes	Not high at all
25	2	Nursing technical institute	5	ICU	Single	Bedside Nurse	Yes	Yes	No	No	Sometimes	Sometimes	Never	Never	Never	Never	Sometimes	Sometimes	Sometimes	Always	Not high at all
22	1	Bachelor’s degree	2	Ward20	Single	Head Nurse	No	No	No	No	Never	Never	Never	Never	Always	Never	Sometimes	Sometimes	Always	Always	Not high at all
23	1	Nursing technical institute	2	ICU	Married	Charge Nurse	Yes	No	No	No	Sometimes	Never	Sometimes	Always	Sometimes	Never	Sometimes	Always	Sometimes	Always	Not high at all
22	1	Nursing Diploma	2	Ward20	Single	Supervisor Nurse	No	No	No	No	Never	Never	Never	Sometimes	Sometimes	Never	Sometimes	Always	Always	Always	Profoundly high
29	1	Bachelor’s degree	5	ICU	Single	Bedside Nurse	Yes	Yes	Yes	No	Always	Never	Always	Always	Always	Never	Sometimes	Always	Always	Always	High
22	1	Bachelor’s degree	2	Ward20	Married	Bedside Nurse	Yes	No	Yes	Yes	Sometimes	Sometimes	Sometimes	Sometimes	Sometimes	Sometimes	Sometimes	Sometimes	Sometimes	Sometimes	High
21	1	Nursing technical institute	5	Ward20	Married	Bedside Nurse	Yes	No	No	No	Never	Never	Never	Sometimes	Always	Never	Sometimes	Always	Always	Always	Not high at all
26	2	Nursing technical institute	5	Emergency	Single	Bedside Nurse	Yes	No	No	No	Never	Never	Never	Never	Sometimes	Never	Never	Never	Never	Always	Not high at all
22	1	Bachelor’s degree	2	Ward20	Single	Bedside Nurse	No	No	No	No	Sometimes	Never	Always	Sometimes	Sometimes	Always	Sometimes	Never	Never	Always	High
22	1	Bachelor’s degree	2	Ward20	Single	Bedside Nurse	No	No	No	No	Sometimes	Never	Always	Sometimes	Sometimes	Always	Sometimes	Never	Never	Always	High
28	2	Bachelor’s degree	5	Ward20	Single	Supervisor Nurse	Yes	No	Yes	No	Always	Always	Sometimes	Sometimes	Never	Sometimes	Sometimes	Always	Always	Sometimes	High
35	1	Bachelor’s degree	13	ICU	Single	Bedside Nurse	Yes	No	Yes	No	Sometimes	Never	Never	Never	Sometimes	Never	Never	Sometimes	Never	Sometimes	Not high at all
26	1	Nursing technical institute	5	ICU	Married	Supervisor Nurse	Yes	Yes	Yes	Yes	Always	Sometimes	Never	Always	Sometimes	Never	Never	Always	Always	Always	High
32	1	Master’s degree	8	Emergency	Single	Charge Nurse	Yes	No	Yes	No	Never	Never	Never	Never	Sometimes	Never	Never	Sometimes	Never	Always	High
42	1	Nursing technical institute	23	ICU	Married	Supervisor Nurse	Yes	No	No	Yes	Never	Never	Sometimes	Sometimes	Sometimes	Never	Never	Always	Sometimes	Always	Not high at all
44	1	Master’s degree	20	Managerial position	Married	Head Nurse	Yes	No	No	No	Never	Sometimes	Never	Never	Sometimes	Never	Never	Always	Sometimes	Always	Not high at all
31	1	Nursing technical institute	11	ICU	Married	Supervisor Nurse	Yes	No	No	No	Sometimes	Never	Never	Never	Sometimes	Never	Never	Always	Never	Always	High
23	1	Bachelor’s degree	1	Managerial position	Single	Supervisor Nurse	No	No	No	No	Never	Never	Sometimes	Sometimes	Sometimes	Always	Never	Sometimes	Sometimes	Always	High
33	2	Bachelor’s degree	10	ICU	Married	Head Nurse	Yes	Yes	Yes	Yes	Always	Always	Always	Always	Always	Always	Always	Always	Always	Always	Profoundly high
30	2	Nursing technical institute	7	Emergency	Married	Head Nurse	Yes	Yes	Yes	Yes	Sometimes	Sometimes	Sometimes	Sometimes	Always	Sometimes	Sometimes	Always	Sometimes	Always	High
23	1	Bachelor’s degree	1	ICU	Single	Bedside Nurse	Yes	No	Yes	No	Never	Never	Never	Never	Never	Never	Never	Always	Always	Always	Not high at all
31	1	Nursing technical institute	8	Operation22	Married	Supervisor Nurse	Yes	Yes	No	No	Never	Never	Never	Sometimes	Always	Never	Never	Never	Never	Always	High
27	1	Bachelor’s degree	2	ICU	Single	Bedside Nurse	Yes	No	Yes	Yes	Sometimes	Sometimes	Never	Sometimes	Always	Sometimes	Sometimes	Sometimes	Never	Always	Not high at all
23	1	Bachelor’s degree	1	Ward20	Single	Bedside Nurse	No	No	No	No	Never	Never	Sometimes	Sometimes	Sometimes	Never	Sometimes	Sometimes	Sometimes	Sometimes	Not high at all
29	1	Nursing technical institute	12	ICU	Single	Bedside Nurse	Yes	No	No	No	Sometimes	Never	Never	Always	Always	Sometimes	Sometimes	Always	Sometimes	Always	Profoundly high
27	1	Bachelor’s degree	13	ICU	Single	Bedside Nurse	Yes	No	No	No	Sometimes	Never	Never	Sometimes	Always	Never	Never	Always	Never	Always	Not high at all
28	1	Nursing technical institute	8	ICU	Single	Bedside Nurse	Yes	No	No	No	Never	Sometimes	Never	Always	Always	Never	Never	Always	Always	Always	Not high at all
26	1	Bachelor’s degree	3	ICU	Single	Supervisor Nurse	Yes	No	No	No	Never	Never	Never	Never	Always	Sometimes	Never	Sometimes	Sometimes	Sometimes	Not high at all
26	1	Nursing Diploma	8	ICU	Divorced	Head Nurse	Yes	No	No	No	Never	Never	Sometimes	Sometimes	Always	Never	Sometimes	Sometimes	Never	Always	High
30	1	Nursing technical institute	4	ICU	Married	Bedside Nurse	Yes	No	Yes	No	Sometimes	Sometimes	Never	Never	Sometimes	Never	Never	Sometimes	Never	Always	High
31	1	Nursing technical institute	12	Emergency	Married	Supervisor Nurse	Yes	No	No	No	Sometimes	Never	Never	Never	Never	Never	Never	Always	Sometimes	Always	Not high at all
22	1	Bachelor’s degree	2	Ward20	Single	Charge Nurse	No	No	No	No	Sometimes	Sometimes	Never	Never	Sometimes	Never	Never	Sometimes	Never	Sometimes	Not high at all
26	1	Bachelor’s degree	3	Ward20	Single	Supervisor Nurse	Yes	No	No	No	Never	Never	Never	Never	Sometimes	Sometimes	Sometimes	Sometimes	Sometimes	Sometimes	Not high at all
25	1	Bachelor’s degree	2	ICU	Single	Bedside Nurse	Yes	No	Yes	Yes	Never	Never	Never	Never	Never	Never	Never	Always	Sometimes	Always	Not high at all
39	1	Nursing technical institute	20	Operation22	Married	Charge Nurse	No	No	No	No	Never	Never	Never	Never	Never	Never	Never	Always	Never	Always	Not high at all
43	1	Nursing technical institute	27	ICU	Married	Charge Nurse	Yes	No	No	No	Never	Never	Sometimes	Sometimes	Never	Never	Never	Sometimes	Never	Always	Not high at all
26	1	Bachelor’s degree	2	Ward20	Single	Supervisor Nurse	Yes	No	Yes	No	Sometimes	Never	Sometimes	Sometimes	Never	Never	Sometimes	Always	Never	Always	Not high at all
26	1	Bachelor’s degree	4	ICU	Married	Supervisor Nurse	Yes	Yes	No	No	Never	Sometimes	Never	Sometimes	Always	Never	Sometimes	Always	Sometimes	Always	Not high at all
25	2	Nursing technical institute	3	Operation22	Single	Supervisor Nurse	Yes	No	Yes	No	Sometimes	Sometimes	Sometimes	Always	Sometimes	Always	Sometimes	Always	Sometimes	Always	Not high at all
23	1	Bachelor’s degree	2	Ward20	Married	Bedside Nurse	No	No	No	No	Sometimes	Sometimes	Never	Sometimes	Always	Never	Never	Always	Sometimes	Always	Profoundly high
30	1	Bachelor’s degree	10	ICU	Single	Bedside Nurse	Yes	Yes	Yes	Yes	Always	Always	Always	Always	Always	Always	Always	Always	Always	Always	Profoundly high
29	1	Bachelor’s degree	8	Ward20	Divorced	Bedside Nurse	No	No	No	No	Never	Never	Never	Always	Sometimes	Never	Always	Always	Always	Always	Not high at all
27	1	Bachelor’s degree	4	Ward20	Married	Charge Nurse	Yes	No	No	No	Never	Never	Never	Never	Never	Never	Never	Always	Sometimes	Always	Not high at all
32	1	Nursing technical institute	17	Operation22	Married	Supervisor Nurse	Yes	Yes	Yes	Yes	Sometimes	Sometimes	Never	Sometimes	Sometimes	Never	Never	Always	Never	Always	Not high at all
25	2	Bachelor’s degree	5	Emergency	Single	Head Nurse	Yes	No	Yes	No	Never	Never	Sometimes	Never	Sometimes	Never	Never	Sometimes	Never	Always	High
23	1	Nursing technical institute	2	Emergency	Single	Charge Nurse	Yes	No	No	No	Sometimes	Never	Never	Sometimes	Always	Sometimes	Never	Always	Sometimes	Always	Not high at all
28	1	Nursing technical institute	8	Operation22	Divorced	Bedside Nurse	Yes	No	No	No	Never	Never	Never	Sometimes	Sometimes	Never	Never	Always	Always	Always	Not high at all
31	1	Nursing technical institute	15	ICU	Married	Bedside Nurse	Yes	No	No	Yes	Sometimes	Never	Never	Always	Sometimes	Never	Never	Always	Sometimes	Always	Not high at all
25	2	Nursing technical institute	4	Operation22	Single	Bedside Nurse	Yes	No	Yes	No	Never	Never	Always	Sometimes	Always	Never	Sometimes	Always	Always	Always	High
23	1	Nursing technical institute	5	ICU	Single	Bedside Nurse	Yes	No	No	No	Sometimes	Never	Sometimes	Sometimes	Always	Never	Never	Sometimes	Always	Always	Not high at all
29	1	Nursing technical institute	8	Ward20	Married	Bedside Nurse	No	No	No	No	Never	Never	Never	Always	Sometimes	Never	Never	Always	Always	Always	Not high at all
38	1	Nursing Diploma	23	Operation22	Single	Supervisor Nurse	Yes	No	No	Yes	Sometimes	Sometimes	Sometimes	Always	Sometimes	Never	Sometimes	Always	Always	Always	Not high at all
26	2	Nursing technical institute	6	Emergency	Single	Bedside Nurse	Yes	No	Yes	Yes	Sometimes	Sometimes	Sometimes	Sometimes	Never	Sometimes	Always	Sometimes	Never	Always	Profoundly high
24	1	Nursing technical institute	3	Ward20	Single	Bedside Nurse	Yes	No	No	No	Never	Never	Never	Never	Never	Never	Never	Always	Never	Always	Not high at all
26	1	Bachelor’s degree	1	Ward20	Married	Bedside Nurse	Yes	No	No	No	Sometimes	Sometimes	Never	Never	Sometimes	Sometimes	Never	Always	Never	Always	High
25	1	Bachelor’s degree	2	Ward20	Single	Supervisor Nurse	Yes	No	No	No	Never	Never	Never	Never	Sometimes	Never	Never	Sometimes	Never	Always	Not high at all
24	1	Bachelor’s degree	4	Ward20	Single	Charge Nurse	Yes	No	No	No	Never	Sometimes	Sometimes	Sometimes	Sometimes	Never	Never	Sometimes	Sometimes	Sometimes	Not high at all
25	1	Nursing technical institute	5	Ward20	Single	Bedside Nurse	Yes	No	No	Yes	Sometimes	Never	Never	Sometimes	Always	Sometimes	Sometimes	Sometimes	Sometimes	Always	Not high at all
27	1	Bachelor’s degree	1	ICU	Married	Bedside Nurse	Yes	No	No	No	Never	Never	Never	Sometimes	Always	Always	Never	Sometimes	Sometimes	Always	Not high at all
33	1	Nursing technical institute	15	Emergency	Married	Head Nurse	Yes	No	No	No	Never	Never	Never	Never	Sometimes	Sometimes	Never	Sometimes	Never	Always	Not high at all
23	1	Nursing technical institute	2	Outpatient clinics	Married	Bedside Nurse	Yes	No	No	No	Never	Sometimes	Never	Sometimes	Sometimes	Never	Never	Always	Sometimes	Always	High
26	1	Bachelor’s degree	5	Ward20	Married	Supervisor Nurse	No	No	No	No	Sometimes	Sometimes	Sometimes	Sometimes	Sometimes	Sometimes	Sometimes	Sometimes	Always	Never	High
26	1	Bachelor’s degree	2	Operation22	Married	Charge Nurse	Yes	No	Yes	Yes	Sometimes	Sometimes	Sometimes	Sometimes	Sometimes	Sometimes	Sometimes	Sometimes	Sometimes	Sometimes	Profoundly high
42	1	Nursing technical institute	23	Ward20	Married	Supervisor Nurse	Yes	No	Yes	Yes	Never	Never	Never	Never	Sometimes	Never	Never	Always	Sometimes	Always	Not high at all
38	1	Nursing technical institute	25	Operation22	Married	Charge Nurse	Yes	No	Yes	No	Sometimes	Never	Never	Never	Never	Never	Never	Sometimes	Never	Always	Not high at all
44	1	Nursing technical institute	24	Outpatient clinics	Married	Charge Nurse	Yes	Yes	Yes	No	Sometimes	Never	Never	Sometimes	Sometimes	Never	Sometimes	Sometimes	Sometimes	Always	High
25	1	Bachelor’s degree	5	ICU	Single	Bedside Nurse	Yes	Yes	No	Yes	Never	Never	Never	Sometimes	Sometimes	Never	Never	Sometimes	Never	Always	Not high at all
27	1	Bachelor’s degree	3	ICU	Single	Bedside Nurse	Yes	No	No	No	Never	Never	Never	Sometimes	Sometimes	Never	Never	Sometimes	Never	Sometimes	Not high at all
38	1	Master’s degree	15	ICU	Married	Supervisor Nurse	Yes	No	No	No	Sometimes	Never	Never	Never	Sometimes	Never	Sometimes	Sometimes	Never	Sometimes	Not high at all
30	1	Master’s degree	6	Managerial position	Married	Supervisor Nurse	Yes	No	No	No	Sometimes	Never	Sometimes	Sometimes	Sometimes	Never	Sometimes	Sometimes	Sometimes	Always	Not high at all
31	1	Master’s degree	10	Emergency	Divorced	Supervisor Nurse	Yes	Yes	Yes	Yes	Sometimes	Sometimes	Never	Sometimes	Sometimes	Always	Sometimes	Always	Sometimes	Always	Not high at all
20	1	Bachelor’s degree	1	Ward20	Single	Supervisor Nurse	No	No	No	No	Never	Never	Never	Never	Never	Never	Never	Never	Never	Never	Not high at all
26	1	Bachelor’s degree	4	special unit	Single	Head Nurse	Yes	No	No	No	Sometimes	Never	Sometimes	Sometimes	Always	Never	Sometimes	Always	Sometimes	Sometimes	Not high at all
30	2	Bachelor’s degree	5	ICU	Married	Head Nurse	Yes	No	No	No	Sometimes	Never	Never	Never	Sometimes	Never	Never	Sometimes	Never	Always	Not high at all
25	1	Bachelor’s degree	8	Operation22	Single	Bedside Nurse	Yes	No	No	No	Sometimes	Sometimes	Never	Sometimes	Always	Always	Sometimes	Always	Sometimes	Always	High
30	2	Bachelor’s degree	5	Ward20	Single	Bedside Nurse	Yes	No	Yes	No	Sometimes	Never	Never	Never	Always	Never	Never	Always	Always	Always	Not high at all
29	1	Bachelor’s degree	8	ICU	Married	Supervisor Nurse	Yes	Yes	Yes	No	Never	Never	Never	Never	Sometimes	Never	Never	Sometimes	Sometimes	Sometimes	Not high at all
32	1	Nursing technical institute	14	Ward20	Married	Charge Nurse	Yes	No	Yes	No	Sometimes	Never	Never	Never	Sometimes	Never	Never	Sometimes	Sometimes	Always	Not high at all
22	1	Bachelor’s degree	1	Ward20	Single	Supervisor Nurse	No	No	Yes	No	Never	Never	Never	Sometimes	Always	Sometimes	Sometimes	Always	Always	Always	Not high at all
27	1	Bachelor’s degree	2	Ward20	Single	Charge Nurse	Yes	No	No	No	Sometimes	Never	Sometimes	Never	Sometimes	Never	Always	Always	Sometimes	Always	Not high at all
25	1	Nursing technical institute	4	Ward20	Married	Charge Nurse	Yes	No	No	No	Never	Sometimes	Sometimes	Never	Sometimes	Sometimes	Never	Always	Never	Always	Not high at all
27	1	Bachelor’s degree	7	ICU	Single	Bedside Nurse	Yes	No	Yes	No	Never	Never	Never	Sometimes	Always	Never	Never	Always	Never	Always	Not high at all
25	1	Bachelor’s degree	1	Psychiatry	Single	Bedside Nurse	Yes	No	No	No	Never	Never	Never	Never	Never	Never	Never	Never	Never	Never	Not high at all
25	1	Bachelor’s degree	3	Managerial position	Single	Head Nurse	Yes	Yes	Yes	Yes	Always	Sometimes	Never	Always	Sometimes	Never	Sometimes	Always	Always	Always	Not high at all
26	1	Bachelor’s degree	2	Ward20	Married	Supervisor Nurse	Yes	No	No	No	Never	Never	Sometimes	Always	Sometimes	Never	Sometimes	Always	Always	Always	Not high at all
26	1	Bachelor’s degree	1	special unit	Single	Head Nurse	Yes	No	No	No	Never	Never	Never	Sometimes	Always	Never	Sometimes	Sometimes	Sometimes	Sometimes	High
27	1	Bachelor’s degree	5	Ward20	Married	Bedside Nurse	Yes	No	No	No	Sometimes	Never	Sometimes	Sometimes	Always	Never	Never	Always	Sometimes	Always	Not high at all
26	1	Bachelor’s degree	2	Ward20	Single	Charge Nurse	Yes	No	Yes	No	Sometimes	Never	Never	Sometimes	Sometimes	Never	Never	Always	Never	Always	Not high at all
25	2	Bachelor’s degree	5	ICU	Single	Supervisor Nurse	Yes	No	No	No	Sometimes	Never	Never	Never	Sometimes	Sometimes	Never	Always	Sometimes	Sometimes	High
25	2	Bachelor’s degree	2	Ward20	Single	Bedside Nurse	Yes	No	No	No	Never	Never	Never	Never	Sometimes	Never	Never	Always	Always	Always	Profoundly high
27	2	Nursing technical institute	10	Emergency	Single	Bedside Nurse	Yes	Yes	Yes	Yes	Sometimes	Never	Sometimes	Sometimes	Sometimes	Always	Always	Sometimes	Always	Always	High
27	2	Bachelor’s degree	4	ICU	Single	Bedside Nurse	Yes	No	No	No	Never	Sometimes	Sometimes	Sometimes	Sometimes	Sometimes	Sometimes	Always	Never	Always	Not high at all
28	2	Bachelor’s degree	5	Emergency	Single	Supervisor Nurse	Yes	Yes	Yes	Yes	Always	Sometimes	Always	Always	Always	Sometimes	Always	Always	Always	Always	High
27	2	Nursing technical institute	6	ICU	Married	Bedside Nurse	Yes	Yes	Yes	Yes	Sometimes	Sometimes	Never	Sometimes	Always	Sometimes	Always	Always	Always	Sometimes	Not high at all
27	2	Nursing technical institute	5	Emergency	Married	Bedside Nurse	Yes	Yes	No	No	Never	Never	Never	Always	Sometimes	Never	Sometimes	Always	Always	Always	Not high at all
24	2	Bachelor’s degree	1	ICU	Single	Bedside Nurse	Yes	No	No	No	Never	Sometimes	Sometimes	Sometimes	Sometimes	Sometimes	Sometimes	Always	Sometimes	Always	High
35	1	Nursing technical institute	15	Outpatient clinics	Divorced	Charge Nurse	Yes	No	No	No	Never	Never	Never	Never	Sometimes	Sometimes	Sometimes	Always	Sometimes	Always	Not high at all
21	1	Nursing technical institute	1	Ward20	Single	Bedside Nurse	Yes	Yes	Yes	Yes	Never	Never	Never	Never	Never	Always	Never	Always	Sometimes	Always	High
29	2	Bachelor’s degree	5	ICU	Married	Head Nurse	Yes	No	Yes	No	Sometimes	Never	Never	Sometimes	Never	Always	Always	Sometimes	Always	Always	Profoundly high
20	1	Nursing technical institute	1	Ward20	Single	Supervisor Nurse	No	No	No	No	Never	Never	Never	Never	Sometimes	Sometimes	Never	Sometimes	Never	Always	Not high at all
21	1	Nursing technical institute	1	ICU	Single	Charge Nurse	No	No	No	No	Always	Never	Never	Never	Sometimes	Never	Never	Always	Never	Always	High
21	1	Nursing technical institute	1	ICU	Single	Head Nurse	Yes	No	No	No	Never	Sometimes	Sometimes	Always	Sometimes	Never	Always	Always	Always	Always	Not high at all
25	2	Nursing technical institute	5	ICU	Single	Bedside Nurse	Yes	Yes	No	No	Sometimes	Sometimes	Never	Never	Never	Never	Sometimes	Sometimes	Sometimes	Always	Not high at all
22	1	Bachelor’s degree	2	Ward20	Single	Head Nurse	No	No	No	No	Never	Never	Never	Never	Always	Never	Sometimes	Sometimes	Always	Always	Not high at all
23	1	Nursing technical institute	2	ICU	Married	Charge Nurse	Yes	No	No	No	Sometimes	Never	Sometimes	Always	Sometimes	Never	Sometimes	Always	Sometimes	Always	Not high at all
22	1	Nursing Diploma	2	Ward20	Single	Supervisor Nurse	No	No	No	No	Never	Never	Never	Sometimes	Sometimes	Never	Sometimes	Always	Always	Always	Profoundly high
29	1	Bachelor’s degree	5	ICU	Single	Bedside Nurse	Yes	Yes	Yes	No	Always	Never	Always	Always	Always	Never	Sometimes	Always	Always	Always	High
22	1	Bachelor’s degree	2	Ward20	Married	Bedside Nurse	Yes	No	Yes	Yes	Sometimes	Sometimes	Sometimes	Sometimes	Sometimes	Sometimes	Sometimes	Sometimes	Sometimes	Sometimes	High
21	1	Nursing technical institute	5	Ward20	Married	Bedside Nurse	Yes	No	No	No	Never	Never	Never	Sometimes	Always	Never	Sometimes	Always	Always	Always	Not high at all
26	2	Nursing technical institute	5	Emergency	Single	Bedside Nurse	Yes	No	No	No	Never	Never	Never	Never	Sometimes	Never	Never	Never	Never	Always	Not high at all
22	1	Bachelor’s degree	2	Ward20	Single	Bedside Nurse	No	No	No	No	Sometimes	Never	Always	Sometimes	Sometimes	Always	Sometimes	Never	Never	Always	High
22	1	Bachelor’s degree	2	Ward20	Single	Bedside Nurse	No	No	No	No	Sometimes	Never	Always	Sometimes	Sometimes	Always	Sometimes	Never	Never	Always	High
28	2	Bachelor’s degree	5	Ward20	Single	Supervisor Nurse	Yes	No	Yes	No	Always	Always	Sometimes	Sometimes	Never	Sometimes	Sometimes	Always	Always	Sometimes	High
35	1	Bachelor’s degree	13	ICU	Single	Bedside Nurse	Yes	No	Yes	No	Sometimes	Never	Never	Never	Sometimes	Never	Never	Sometimes	Never	Sometimes	Not high at all
26	1	Nursing technical institute	5	ICU	Married	Supervisor Nurse	Yes	Yes	Yes	Yes	Always	Sometimes	Never	Always	Sometimes	Never	Never	Always	Always	Always	High
32	1	Master’s degree	8	Emergency	Single	Charge Nurse	Yes	No	Yes	No	Never	Never	Never	Never	Sometimes	Never	Never	Sometimes	Never	Always	High
42	1	Nursing technical institute	23	ICU	Married	Supervisor Nurse	Yes	No	No	Yes	Never	Never	Sometimes	Sometimes	Sometimes	Never	Never	Always	Sometimes	Always	Not high at all
44	1	Master’s degree	20	Managerial position	Married	Head Nurse	Yes	No	No	No	Never	Sometimes	Never	Never	Sometimes	Never	Never	Always	Sometimes	Always	Not high at all
31	1	Nursing technical institute	11	ICU	Married	Supervisor Nurse	Yes	No	No	No	Sometimes	Never	Never	Never	Sometimes	Never	Never	Always	Never	Always	High
23	1	Bachelor’s degree	1	Managerial position	Single	Supervisor Nurse	No	No	No	No	Never	Never	Sometimes	Sometimes	Sometimes	Always	Never	Sometimes	Sometimes	Always	High
33	2	Bachelor’s degree	10	ICU	Married	Head Nurse	Yes	Yes	Yes	Yes	Always	Always	Always	Always	Always	Always	Always	Always	Always	Always	Profoundly high
30	2	Nursing technical institute	7	Emergency	Married	Head Nurse	Yes	Yes	Yes	Yes	Sometimes	Sometimes	Sometimes	Sometimes	Always	Sometimes	Sometimes	Always	Sometimes	Always	High
23	1	Bachelor’s degree	1	ICU	Single	Bedside Nurse	Yes	No	Yes	No	Never	Never	Never	Never	Never	Never	Never	Always	Always	Always	Not high at all
31	1	Nursing technical institute	8	Operation22	Married	Supervisor Nurse	Yes	Yes	No	No	Never	Never	Never	Sometimes	Always	Never	Never	Never	Never	Always	High
27	1	Bachelor’s degree	2	ICU	Single	Bedside Nurse	Yes	No	Yes	Yes	Sometimes	Sometimes	Never	Sometimes	Always	Sometimes	Sometimes	Sometimes	Never	Always	Not high at all
23	1	Bachelor’s degree	1	Ward20	Single	Bedside Nurse	No	No	No	No	Never	Never	Sometimes	Sometimes	Sometimes	Never	Sometimes	Sometimes	Sometimes	Sometimes	Not high at all
29	1	Nursing technical institute	12	ICU	Single	Bedside Nurse	Yes	No	No	No	Sometimes	Never	Never	Always	Always	Sometimes	Sometimes	Always	Sometimes	Always	Profoundly high
27	1	Bachelor’s degree	13	ICU	Single	Bedside Nurse	Yes	No	No	No	Sometimes	Never	Never	Sometimes	Always	Never	Never	Always	Never	Always	Not high at all
28	1	Nursing technical institute	8	ICU	Single	Bedside Nurse	Yes	No	No	No	Never	Sometimes	Never	Always	Always	Never	Never	Always	Always	Always	Not high at all
26	1	Bachelor’s degree	3	ICU	Single	Supervisor Nurse	Yes	No	No	No	Never	Never	Never	Never	Always	Sometimes	Never	Sometimes	Sometimes	Sometimes	Not high at all
26	1	Nursing Diploma	8	ICU	Divorced	Head Nurse	Yes	No	No	No	Never	Never	Sometimes	Sometimes	Always	Never	Sometimes	Sometimes	Never	Always	High
30	1	Nursing technical institute	4	ICU	Married	Bedside Nurse	Yes	No	Yes	No	Sometimes	Sometimes	Never	Never	Sometimes	Never	Never	Sometimes	Never	Always	High
31	1	Nursing technical institute	12	Emergency	Married	Supervisor Nurse	Yes	No	No	No	Sometimes	Never	Never	Never	Never	Never	Never	Always	Sometimes	Always	Not high at all
22	1	Bachelor’s degree	2	Ward20	Single	Charge Nurse	No	No	No	No	Sometimes	Sometimes	Never	Never	Sometimes	Never	Never	Sometimes	Never	Sometimes	Not high at all
26	1	Bachelor’s degree	3	Ward20	Single	Supervisor Nurse	Yes	No	No	No	Never	Never	Never	Never	Sometimes	Sometimes	Sometimes	Sometimes	Sometimes	Sometimes	Not high at all
25	1	Bachelor’s degree	2	ICU	Single	Bedside Nurse	Yes	No	Yes	Yes	Never	Never	Never	Never	Never	Never	Never	Always	Sometimes	Always	Not high at all
39	1	Nursing technical institute	20	Operation22	Married	Charge Nurse	No	No	No	No	Never	Never	Never	Never	Never	Never	Never	Always	Never	Always	Not high at all
43	1	Nursing technical institute	27	ICU	Married	Charge Nurse	Yes	No	No	No	Never	Never	Sometimes	Sometimes	Never	Never	Never	Sometimes	Never	Always	Not high at all
26	1	Bachelor’s degree	2	Ward20	Single	Supervisor Nurse	Yes	No	Yes	No	Sometimes	Never	Sometimes	Sometimes	Never	Never	Sometimes	Always	Never	Always	Not high at all
26	1	Bachelor’s degree	4	ICU	Married	Supervisor Nurse	Yes	Yes	No	No	Never	Sometimes	Never	Sometimes	Always	Never	Sometimes	Always	Sometimes	Always	Not high at all
25	2	Nursing technical institute	3	Operation22	Single	Supervisor Nurse	Yes	No	Yes	No	Sometimes	Sometimes	Sometimes	Always	Sometimes	Always	Sometimes	Always	Sometimes	Always	Not high at all
23	1	Bachelor’s degree	2	Ward20	Married	Bedside Nurse	No	No	No	No	Sometimes	Sometimes	Never	Sometimes	Always	Never	Never	Always	Sometimes	Always	Profoundly high
30	1	Bachelor’s degree	10	ICU	Single	Bedside Nurse	Yes	Yes	Yes	Yes	Always	Always	Always	Always	Always	Always	Always	Always	Always	Always	Profoundly high
29	1	Bachelor’s degree	8	Ward20	Divorced	Bedside Nurse	No	No	No	No	Never	Never	Never	Always	Sometimes	Never	Always	Always	Always	Always	Not high at all
27	1	Bachelor’s degree	4	Ward20	Married	Charge Nurse	Yes	No	No	No	Never	Never	Never	Never	Never	Never	Never	Always	Sometimes	Always	Not high at all
32	1	Nursing technical institute	17	Operation22	Married	Supervisor Nurse	Yes	Yes	Yes	Yes	Sometimes	Sometimes	Never	Sometimes	Sometimes	Never	Never	Always	Never	Always	Not high at all
25	2	Bachelor’s degree	5	Emergency	Single	Head Nurse	Yes	No	Yes	No	Never	Never	Sometimes	Never	Sometimes	Never	Never	Sometimes	Never	Always	High
23	1	Nursing technical institute	2	Emergency	Single	Charge Nurse	Yes	No	No	No	Sometimes	Never	Never	Sometimes	Always	Sometimes	Never	Always	Sometimes	Always	Not high at all
28	1	Nursing technical institute	8	Operation22	Divorced	Bedside Nurse	Yes	No	No	No	Never	Never	Never	Sometimes	Sometimes	Never	Never	Always	Always	Always	Not high at all
31	1	Nursing technical institute	15	ICU	Married	Bedside Nurse	Yes	No	No	Yes	Sometimes	Never	Never	Always	Sometimes	Never	Never	Always	Sometimes	Always	Not high at all
25	2	Nursing technical institute	4	Operation22	Single	Bedside Nurse	Yes	No	Yes	No	Never	Never	Always	Sometimes	Always	Never	Sometimes	Always	Always	Always	High
23	1	Nursing technical institute	5	ICU	Single	Bedside Nurse	Yes	No	No	No	Sometimes	Never	Sometimes	Sometimes	Always	Never	Never	Sometimes	Always	Always	Not high at all
29	1	Nursing technical institute	8	Ward20	Married	Bedside Nurse	No	No	No	No	Never	Never	Never	Always	Sometimes	Never	Never	Always	Always	Always	Not high at all
38	1	Nursing Diploma	23	Operation22	Single	Supervisor Nurse	Yes	No	No	Yes	Sometimes	Sometimes	Sometimes	Always	Sometimes	Never	Sometimes	Always	Always	Always	Not high at all
26	2	Nursing technical institute	6	Emergency	Single	Bedside Nurse	Yes	No	Yes	Yes	Sometimes	Sometimes	Sometimes	Sometimes	Never	Sometimes	Always	Sometimes	Never	Always	Profoundly high
24	1	Nursing technical institute	3	Ward20	Single	Bedside Nurse	Yes	No	No	No	Never	Never	Never	Never	Never	Never	Never	Always	Never	Always	Not high at all
26	1	Bachelor’s degree	1	Ward20	Married	Bedside Nurse	Yes	No	No	No	Sometimes	Sometimes	Never	Never	Sometimes	Sometimes	Never	Always	Never	Always	High
25	1	Bachelor’s degree	2	Ward20	Single	Supervisor Nurse	Yes	No	No	No	Never	Never	Never	Never	Sometimes	Never	Never	Sometimes	Never	Always	Not high at all
24	1	Bachelor’s degree	4	Ward20	Single	Charge Nurse	Yes	No	No	No	Never	Sometimes	Sometimes	Sometimes	Sometimes	Never	Never	Sometimes	Sometimes	Sometimes	Not high at all
25	1	Nursing technical institute	5	Ward20	Single	Bedside Nurse	Yes	No	No	Yes	Sometimes	Never	Never	Sometimes	Always	Sometimes	Sometimes	Sometimes	Sometimes	Always	Not high at all
27	1	Bachelor’s degree	1	ICU	Married	Bedside Nurse	Yes	No	No	No	Never	Never	Never	Sometimes	Always	Always	Never	Sometimes	Sometimes	Always	Not high at all
33	1	Nursing technical institute	15	Emergency	Married	Head Nurse	Yes	No	No	No	Never	Never	Never	Never	Sometimes	Sometimes	Never	Sometimes	Never	Always	Not high at all
23	1	Nursing technical institute	2	Outpatient clinics	Married	Bedside Nurse	Yes	No	No	No	Never	Sometimes	Never	Sometimes	Sometimes	Never	Never	Always	Sometimes	Always	High
26	1	Bachelor’s degree	5	Ward20	Married	Supervisor Nurse	No	No	No	No	Sometimes	Sometimes	Sometimes	Sometimes	Sometimes	Sometimes	Sometimes	Sometimes	Always	Never	High
26	1	Bachelor’s degree	2	Operation22	Married	Charge Nurse	Yes	No	Yes	Yes	Sometimes	Sometimes	Sometimes	Sometimes	Sometimes	Sometimes	Sometimes	Sometimes	Sometimes	Sometimes	Profoundly high
42	1	Nursing technical institute	23	Ward20	Married	Supervisor Nurse	Yes	No	Yes	Yes	Never	Never	Never	Never	Sometimes	Never	Never	Always	Sometimes	Always	Not high at all
38	1	Nursing technical institute	25	Operation22	Married	Charge Nurse	Yes	No	Yes	No	Sometimes	Never	Never	Never	Never	Never	Never	Sometimes	Never	Always	Not high at all
44	1	Nursing technical institute	24	Outpatient clinics	Married	Charge Nurse	Yes	Yes	Yes	No	Sometimes	Never	Never	Sometimes	Sometimes	Never	Sometimes	Sometimes	Sometimes	Always	High
25	1	Bachelor’s degree	5	ICU	Single	Bedside Nurse	Yes	Yes	No	Yes	Never	Never	Never	Sometimes	Sometimes	Never	Never	Sometimes	Never	Always	Not high at all
27	1	Bachelor’s degree	3	ICU	Single	Bedside Nurse	Yes	No	No	No	Never	Never	Never	Sometimes	Sometimes	Never	Never	Sometimes	Never	Sometimes	Not high at all
38	1	Master’s degree	15	ICU	Married	Supervisor Nurse	Yes	No	No	No	Sometimes	Never	Never	Never	Sometimes	Never	Sometimes	Sometimes	Never	Sometimes	Not high at all
30	1	Master’s degree	6	Managerial position	Married	Supervisor Nurse	Yes	No	No	No	Sometimes	Never	Sometimes	Sometimes	Sometimes	Never	Sometimes	Sometimes	Sometimes	Always	Not high at all
31	1	Master’s degree	10	Emergency	Divorced	Supervisor Nurse	Yes	Yes	Yes	Yes	Sometimes	Sometimes	Never	Sometimes	Sometimes	Always	Sometimes	Always	Sometimes	Always	Not high at all
20	1	Bachelor’s degree	1	Ward20	Single	Supervisor Nurse	No	No	No	No	Never	Never	Never	Never	Never	Never	Never	Never	Never	Never	Not high at all
21	1	Nursing technical institute	2	Ward20	Single	Supervisor Nurse	No	No	No	No	Never	Never	Never	Sometimes	Sometimes	Never	Sometimes	Always	Sometimes	Sometimes	High
46	1	Nursing technical institute	28	Emergency	Divorced	Supervisor Nurse	Yes	No	No	No	Sometimes	Never	Never	Never	Sometimes	Never	Never	Always	Never	Always	Not high at all
20	2	Nursing Diploma	2	ICU	Single	Bedside Nurse	No	No	No	No	Never	Never	Never	Never	Sometimes	Never	Never	Sometimes	Never	Sometimes	Profoundly high
22	2	Bachelor’s degree	1	Ward20	Single	Head Nurse	No	No	No	No	Never	Never	Sometimes	Always	Always	Never	Always	Always	Always	Always	Not high at all
21	1	Nursing technical institute	2	Ward20	Single	Bedside Nurse	Yes	Yes	No	No	Never	Never	Sometimes	Sometimes	Sometimes	Never	Sometimes	Always	Sometimes	Always	Not high at all
20	2	Nursing technical institute	1	Ward20	Single	Supervisor Nurse	No	No	No	No	Never	Never	Always	Always	Sometimes	Never	Always	Always	Always	Always	Not high at all
32	2	Bachelor’s degree	10	ICU	Married	Bedside Nurse	Yes	Yes	Yes	No	Always	Always	Sometimes	Always	Always	Never	Sometimes	Always	Always	Always	High
21	2	Nursing technical institute	1	Emergency	Single	Bedside Nurse	Yes	No	No	No	Sometimes	Sometimes	Sometimes	Sometimes	Sometimes	Sometimes	Never	Always	Sometimes	Always	Not high at all
20	1	Bachelor’s degree	2	Ward20	Single	Supervisor Nurse	Yes	No	No	No	Always	Sometimes	Sometimes	Always	Always	Always	Sometimes	Always	Sometimes	Always	Profoundly high
23	1	Nursing technical institute	3	ICU	Single	Bedside Nurse	No	No	No	No	Never	Never	Never	Never	Sometimes	Never	Never	Never	Never	Always	Not high at all
27	2	Bachelor’s degree	1	ICU	Single	Bedside Nurse	Yes	No	No	No	Never	Never	Never	Never	Always	Never	Never	Always	Never	Always	High
27	1	Bachelor’s degree	4	Emergency	Single	Bedside Nurse	Yes	No	No	No	Never	Never	Never	Never	Sometimes	Never	Sometimes	Always	Never	Always	Profoundly high
21	1	Nursing technical institute	4	Ward20	Single	Charge Nurse	No	No	No	No	Never	Sometimes	Sometimes	Always	Sometimes	Never	Never	Always	Sometimes	Never	Not high at all
21	1	Nursing technical institute	1	ICU	Single	Bedside Nurse	Yes	No	No	No	Sometimes	Never	Sometimes	Never	Always	Sometimes	Never	Always	Never	Sometimes	Profoundly high
20	2	Nursing technical institute	1	ICU	Single	Head Nurse	Yes	No	No	No	Never	Never	Never	Sometimes	Sometimes	Never	Never	Sometimes	Sometimes	Sometimes	Not high at all
27	2	Bachelor’s degree	8	ICU	Single	Supervisor Nurse	Yes	Yes	Yes	No	Never	Never	Never	Sometimes	Sometimes	Never	Never	Always	Sometimes	Always	Not high at all
25	2	Nursing technical institute	5	ICU	Single	Bedside Nurse	Yes	Yes	No	No	Sometimes	Sometimes	Never	Never	Never	Never	Sometimes	Sometimes	Sometimes	Always	Not high at all
22	1	Bachelor’s degree	2	Ward20	Single	Head Nurse	No	No	No	No	Never	Never	Never	Never	Always	Never	Sometimes	Sometimes	Always	Always	Not high at all
23	1	Nursing technical institute	2	ICU	Married	Charge Nurse	Yes	No	No	No	Sometimes	Never	Sometimes	Always	Sometimes	Never	Sometimes	Always	Sometimes	Always	Not high at all
22	1	Nursing Diploma	2	Ward20	Single	Supervisor Nurse	No	No	No	No	Never	Never	Never	Sometimes	Sometimes	Never	Sometimes	Always	Always	Always	Profoundly high
29	1	Bachelor’s degree	5	ICU	Single	Bedside Nurse	Yes	Yes	Yes	No	Always	Never	Always	Always	Always	Never	Sometimes	Always	Always	Always	High
22	1	Bachelor’s degree	2	Ward20	Married	Bedside Nurse	Yes	No	Yes	Yes	Sometimes	Sometimes	Sometimes	Sometimes	Sometimes	Sometimes	Sometimes	Sometimes	Sometimes	Sometimes	High
21	1	Nursing technical institute	5	Ward20	Married	Bedside Nurse	Yes	No	No	No	Never	Never	Never	Sometimes	Always	Never	Sometimes	Always	Always	Always	Not high at all
26	2	Nursing technical institute	5	Emergency	Single	Bedside Nurse	Yes	No	No	No	Never	Never	Never	Never	Sometimes	Never	Never	Never	Never	Always	Not high at all
22	1	Bachelor’s degree	2	Ward20	Single	Bedside Nurse	No	No	No	No	Sometimes	Never	Always	Sometimes	Sometimes	Always	Sometimes	Never	Never	Always	High
22	1	Bachelor’s degree	2	Ward20	Single	Bedside Nurse	No	No	No	No	Sometimes	Never	Always	Sometimes	Sometimes	Always	Sometimes	Never	Never	Always	High
28	2	Bachelor’s degree	5	Ward20	Single	Supervisor Nurse	Yes	No	Yes	No	Always	Always	Sometimes	Sometimes	Never	Sometimes	Sometimes	Always	Always	Sometimes	High
35	1	Bachelor’s degree	13	ICU	Single	Bedside Nurse	Yes	No	Yes	No	Sometimes	Never	Never	Never	Sometimes	Never	Never	Sometimes	Never	Sometimes	Not high at all
26	1	Nursing technical institute	5	ICU	Married	Supervisor Nurse	Yes	Yes	Yes	Yes	Always	Sometimes	Never	Always	Sometimes	Never	Never	Always	Always	Always	High
32	1	Master’s degree	8	Emergency	Single	Charge Nurse	Yes	No	Yes	No	Never	Never	Never	Never	Sometimes	Never	Never	Sometimes	Never	Always	High
42	1	Nursing technical institute	23	ICU	Married	Supervisor Nurse	Yes	No	No	Yes	Never	Never	Sometimes	Sometimes	Sometimes	Never	Never	Always	Sometimes	Always	Not high at all
44	1	Master’s degree	20	Managerial position	Married	Head Nurse	Yes	No	No	No	Never	Sometimes	Never	Never	Sometimes	Never	Never	Always	Sometimes	Always	Not high at all
37	1	Bachelor’s degree	14	special unit	Divorced	Supervisor Nurse	Yes	No	No	No	Never	Never	Never	Never	Never	Never	Never	Never	Never	Always	Not high at all
26	2	Nursing technical institute	6	Ward20	Single	Supervisor Nurse	Yes	No	No	No	Never	Never	Never	Never	Never	Never	Never	Sometimes	Never	Always	High
50	1	Master’s degree	26	Managerial position	Married	Head Nurse	Yes	Yes	Yes	No	Sometimes	Never	Sometimes	Never	Sometimes	Never	Never	Always	Sometimes	Always	Not high at all
20	1	Bachelor’s degree	4	Operation22	Single	Charge Nurse	No	No	No	No	Never	Never	Always	Never	Always	Never	Never	Always	Sometimes	Always	Not high at all
30	2	Bachelor’s degree	7	ICU	Married	Supervisor Nurse	Yes	Yes	Yes	No	Always	Sometimes	Sometimes	Always	Sometimes	Sometimes	Sometimes	Sometimes	Sometimes	Sometimes	High
25	1	Bachelor’s degree	2	Ward20	Single	Bedside Nurse	Yes	No	No	No	Never	Never	Never	Always	Sometimes	Sometimes	Never	Never	Sometimes	Always	Not high at all
32	1	Bachelor’s degree	3	Ward20	Single	Bedside Nurse	Yes	No	No	No	Never	Never	Never	Sometimes	Sometimes	Never	Sometimes	Sometimes	Always	Always	Not high at all
37	1	Bachelor’s degree	7	ICU	Married	Bedside Nurse	Yes	No	No	No	Sometimes	Never	Always	Always	Sometimes	Never	Always	Always	Sometimes	Always	High
29	1	Nursing technical institute	10	Ward20	Married	Charge Nurse	Yes	No	No	No	Sometimes	Never	Sometimes	Never	Never	Never	Sometimes	Always	Never	Always	Not high at all
26	2	Bachelor’s degree	2	Ward20	Single	Supervisor Nurse	Yes	No	No	No	Never	Never	Never	Never	Never	Never	Never	Always	Never	Always	Not high at all
27	1	Bachelor’s degree	4	ICU	Single	Supervisor Nurse	Yes	No	No	No	Sometimes	Never	Sometimes	Always	Sometimes	Never	Never	Sometimes	Sometimes	Always	Not high at all
41	1	Nursing technical institute	20	Ward20	Married	Supervisor Nurse	Yes	No	Yes	No	Never	Never	Never	Sometimes	Always	Never	Never	Always	Sometimes	Always	High
27	1	Bachelor’s degree	4	ICU	Single	Bedside Nurse	Yes	No	Yes	No	Sometimes	Never	Sometimes	Sometimes	Always	Sometimes	Sometimes	Always	Sometimes	Always	High
25	2	Bachelor’s degree	2	ICU	Single	Bedside Nurse	Yes	No	No	No	Never	Sometimes	Never	Never	Sometimes	Sometimes	Sometimes	Sometimes	Sometimes	Always	Not high at all
24	1	Nursing Diploma	1	Operation22	Single	Bedside Nurse	Yes	No	No	No	Never	Never	Never	Never	Sometimes	Never	Never	Sometimes	Never	Sometimes	Profoundly high
30	2	Bachelor’s degree	9	ICU	Married	Charge Nurse	Yes	No	Yes	Yes	Sometimes	Never	Sometimes	Sometimes	Always	Sometimes	Sometimes	Always	Sometimes	Always	Profoundly high
25	1	Nursing technical institute	4	ICU	Single	Charge Nurse	No	No	No	No	Never	Never	Sometimes	Never	Never	Never	Sometimes	Always	Sometimes	Sometimes	Not high at all
25	1	Bachelor’s degree	5	ICU	Single	Bedside Nurse	Yes	Yes	No	Yes	Never	Never	Never	Sometimes	Sometimes	Never	Never	Sometimes	Never	Always	Not high at all
27	1	Bachelor’s degree	3	ICU	Single	Bedside Nurse	Yes	No	No	No	Never	Never	Never	Sometimes	Sometimes	Never	Never	Sometimes	Never	Sometimes	Not high at all
38	1	Master’s degree	15	ICU	Married	Supervisor Nurse	Yes	No	No	No	Sometimes	Never	Never	Never	Sometimes	Never	Sometimes	Sometimes	Never	Sometimes	Not high at all
30	1	Master’s degree	6	Managerial position	Married	Supervisor Nurse	Yes	No	No	No	Sometimes	Never	Sometimes	Sometimes	Sometimes	Never	Sometimes	Sometimes	Sometimes	Always	Not high at all
31	1	Master’s degree	10	Emergency	Divorced	Supervisor Nurse	Yes	Yes	Yes	Yes	Sometimes	Sometimes	Never	Sometimes	Sometimes	Always	Sometimes	Always	Sometimes	Always	Not high at all
20	1	Bachelor’s degree	1	Ward20	Single	Supervisor Nurse	No	No	No	No	Never	Never	Never	Never	Never	Never	Never	Never	Never	Never	Not high at all
26	2	Bachelor’s degree	1	Ward20	Single	Bedside Nurse	No	No	No	No	Never	Never	Never	Never	Sometimes	Sometimes	Never	Always	Never	Always	Not high at all
31	1	Master’s degree	7	special unit	Single	Head Nurse	Yes	Yes	Yes	Yes	Sometimes	Never	Never	Sometimes	Sometimes	Sometimes	Sometimes	Sometimes	Sometimes	Sometimes	Not high at all
40	1	Master’s degree	18	Ward20	Married	Head Nurse	Yes	No	No	Yes	Sometimes	Sometimes	Sometimes	Sometimes	Sometimes	Sometimes	Sometimes	Always	Sometimes	Always	Not high at all
31	1	Bachelor’s degree	6	ICU	Single	Head Nurse	Yes	Yes	No	No	Sometimes	Never	Never	Never	Sometimes	Always	Never	Always	Always	Always	Not high at all
36	1	Bachelor’s degree	13	ICU	Married	Supervisor Nurse	Yes	No	Yes	No	Never	Never	Never	Never	Sometimes	Never	Never	Always	Never	Always	Not high at all
29	1	Bachelor’s degree	6	ICU	Single	Supervisor Nurse	Yes	No	Yes	No	Sometimes	Sometimes	Sometimes	Never	Always	Never	Sometimes	Always	Never	Always	High
30	1	Bachelor’s degree	8	Ward20	Single	Head Nurse	Yes	No	No	No	Sometimes	Sometimes	Sometimes	Always	Always	Sometimes	Always	Always	Always	Always	High
33	1	Master’s degree	2	Ward20	Married	Bedside Nurse	Yes	No	No	No	Never	Never	Never	Never	Always	Never	Never	Never	Never	Never	Not high at all
37	1	Bachelor’s degree	15	special unit	Married	Head Nurse	Yes	No	Yes	Yes	Sometimes	Never	Sometimes	Sometimes	Sometimes	Sometimes	Sometimes	Sometimes	Sometimes	Always	Not high at all
33	1	Bachelor’s degree	9	ICU	Single	Head Nurse	Yes	No	No	Yes	Never	Never	Sometimes	Sometimes	Sometimes	Never	Sometimes	Sometimes	Sometimes	Always	Not high at all
26	2	Nursing technical institute	5	Psychiatry	Married	Supervisor Nurse	Yes	Yes	Yes	No	Sometimes	Never	Never	Never	Sometimes	Never	Never	Sometimes	Sometimes	Always	Not high at all
21	2	Bachelor’s degree	2	Ward20	Single	Supervisor Nurse	No	No	No	No	Never	Never	Always	Always	Sometimes	Never	Always	Always	Always	Always	Not high at all
21	1	Nursing technical institute	1	Ward20	Single	Bedside Nurse	No	No	No	No	Never	Sometimes	Always	Sometimes	Sometimes	Never	Always	Always	Sometimes	Always	Not high at all
32	1	Bachelor’s degree	5	Ward20	Single	Head Nurse	Yes	Yes	No	No	Sometimes	Never	Never	Never	Sometimes	Never	Never	Sometimes	Sometimes	Sometimes	Not high at all
21	1	Nursing technical institute	2	Ward20	Single	Supervisor Nurse	No	No	No	No	Always	Always	Never	Sometimes	Sometimes	Always	Sometimes	Always	Always	Always	High
21	2	Nursing technical institute	1	Ward20	Single	Bedside Nurse	No	No	No	No	Never	Never	Sometimes	Sometimes	Always	Sometimes	Never	Sometimes	Sometimes	Always	Not high at all
30	2	Bachelor’s degree	5	ICU	Married	Bedside Nurse	Yes	No	No	No	Never	Never	Always	Always	Always	Never	Always	Always	Always	Always	Profoundly high
27	1	Bachelor’s degree	4	ICU	Married	Head Nurse	Yes	No	No	No	Never	Never	Never	Sometimes	Sometimes	Never	Never	Always	Never	Always	Not high at all
32	1	Bachelor’s degree	7	Managerial position	Single	Supervisor Nurse	Yes	Yes	No	No	Sometimes	Sometimes	Never	Never	Always	Never	Always	Always	Always	Always	Not high at all
38	1	Master’s degree	4	Ward20	Married	Supervisor Nurse	Yes	No	No	No	Never	Never	Never	Never	Always	Never	Sometimes	Sometimes	Sometimes	Sometimes	Not high at all
25	1	Bachelor’s degree	2	ICU	Single	Charge Nurse	Yes	No	No	No	Never	Never	Never	Never	Sometimes	Never	Never	Sometimes	Sometimes	Sometimes	Not high at all
50	1	Nursing technical institute	28	Managerial position	Married	Supervisor Nurse	Yes	No	No	Yes	Never	Never	Never	Never	Sometimes	Never	Sometimes	Always	Never	Always	Not high at all
37	1	Master’s degree	14	Operation22	Married	Supervisor Nurse	Yes	No	No	No	Never	Never	Never	Never	Sometimes	Never	Never	Sometimes	Never	Always	High
30	1	Master’s degree	8	special unit	Married	Head Nurse	Yes	No	Yes	Yes	Never	Never	Never	Never	Sometimes	Never	Never	Never	Never	Always	Not high at all
22	2	Nursing technical institute	1	Emergency	Single	Charge Nurse	Yes	No	No	No	Never	Never	Sometimes	Always	Always	Never	Always	Always	Always	Always	Not high at all
34	1	Bachelor’s degree	10	Managerial position	Married	Supervisor Nurse	Yes	No	No	No	Never	Never	Sometimes	Sometimes	Sometimes	Never	Sometimes	Sometimes	Never	Always	High
30	1	Bachelor’s degree	3	Ward20	Single	Charge Nurse	Yes	No	No	No	Never	Never	Never	Never	Sometimes	Never	Never	Never	Never	Never	Not high at all
31	1	Bachelor’s degree	10	special unit	Married	Head Nurse	Yes	No	No	No	Never	Never	Never	Never	Sometimes	Never	Never	Always	Never	Always	Not high at all
31	1	Bachelor’s degree	7	ICU	Married	Bedside Nurse	Yes	No	No	No	Never	Never	Never	Sometimes	Sometimes	Never	Never	Sometimes	Sometimes	Always	Profoundly high
34	1	Master’s degree	10	Managerial position	Married	Head Nurse	Yes	No	No	Yes	Never	Never	Always	Always	Always	Never	Sometimes	Always	Never	Always	High
24	1	Nursing technical institute	5	ICU	Single	Bedside Nurse	Yes	Yes	Yes	No	Never	Never	Never	Sometimes	Sometimes	Sometimes	Never	Always	Sometimes	Always	Not high at all
27	1	Bachelor’s degree	5	Managerial position	Single	Head Nurse	No	No	Yes	No	Sometimes	Sometimes	Never	Always	Always	Sometimes	Sometimes	Always	Always	Always	Not high at all
29	2	Master’s degree	6	ICU	Single	Supervisor Nurse	Yes	No	No	Yes	Never	Never	Never	Sometimes	Never	Always	Sometimes	Always	Sometimes	Always	High
31	1	Bachelor’s degree	9	special unit	Single	Head Nurse	Yes	No	No	No	Never	Never	Never	Never	Sometimes	Never	Never	Sometimes	Never	Sometimes	Not high at all
29	2	Bachelor’s degree	6	ICU	Single	Charge Nurse	Yes	Yes	Yes	No	Sometimes	Never	Sometimes	Sometimes	Sometimes	Never	Never	Always	Sometimes	Sometimes	High
34	1	Bachelor’s degree	10	Ward20	Married	Supervisor Nurse	Yes	No	Yes	No	Never	Never	Never	Sometimes	Sometimes	Sometimes	Sometimes	Never	Sometimes	Always	High
30	1	Bachelor’s degree	1	ICU	Married	Supervisor Nurse	Yes	No	No	No	Never	Never	Never	Never	Sometimes	Never	Never	Always	Always	Always	Not high at all
31	1	Master’s degree	8	Managerial position	Married	Head Nurse	Yes	No	No	No	Sometimes	Never	Sometimes	Sometimes	Sometimes	Never	Always	Always	Always	Always	Not high at all
32	1	Bachelor’s degree	8	Ward20	Married	Head Nurse	Yes	No	No	No	Sometimes	Never	Always	Always	Sometimes	Always	Always	Always	Always	Always	Not high at all
38	1	Master’s degree	10	Ward20	Married	Head Nurse	Yes	No	No	No	Sometimes	Never	Never	Never	Always	Never	Never	Sometimes	Never	Always	High
24	1	Bachelor’s degree	2	Ward20	Single	Bedside Nurse	No	No	No	No	Sometimes	Sometimes	Never	Sometimes	Sometimes	Sometimes	Sometimes	Always	Always	Always	High
33	2	Nursing technical institute	11	Psychiatry	Married	Charge Nurse	Yes	No	No	No	Never	Never	Never	Never	Sometimes	Sometimes	Sometimes	Sometimes	Sometimes	Sometimes	High
32	2	Bachelor’s degree	10	Psychiatry	Single	Bedside Nurse	Yes	No	No	No	Sometimes	Never	Never	Sometimes	Sometimes	Never	Sometimes	Always	Never	Sometimes	High
27	1	Bachelor’s degree	4	Psychiatry	Married	Head Nurse	Yes	No	Yes	No	Never	Never	Never	Never	Always	Never	Never	Always	Never	Always	Not high at all
32	1	Bachelor’s degree	4	Psychiatry	Married	Head Nurse	Yes	No	No	No	Sometimes	Never	Sometimes	Sometimes	Never	Never	Never	Sometimes	Never	Always	Not high at all
32	1	Master’s degree	10	Psychiatry	Married	Head Nurse	Yes	No	No	No	Sometimes	Never	Never	Never	Sometimes	Never	Sometimes	Sometimes	Sometimes	Always	High
49	1	Nursing Diploma	30	Psychiatry	Single	Head Nurse	Yes	No	No	No	Sometimes	Never	Always	Sometimes	Never	Never	Never	Always	Never	Always	Not high at all
30	1	Nursing Diploma	14	Psychiatry	Married	Bedside Nurse	Yes	No	No	No	Sometimes	Never	Never	Never	Never	Never	Never	Sometimes	Sometimes	Always	Not high at all
31	1	Bachelor’s degree	10	Psychiatry	Married	Supervisor Nurse	Yes	No	No	No	Never	Never	Never	Sometimes	Always	Never	Never	Sometimes	Sometimes	Always	Not high at all
32	2	Nursing technical institute	14	Psychiatry	Married	Charge Nurse	Yes	No	Yes	No	Never	Never	Sometimes	Never	Sometimes	Never	Never	Sometimes	Sometimes	Sometimes	High
31	1	Bachelor’s degree	3	Emergency	Married	Supervisor Nurse	Yes	No	No	No	Sometimes	Never	Never	Never	Sometimes	Never	Never	Always	Sometimes	Always	Not high at all
32	1	Bachelor’s degree	9	Ward20	Married	Head Nurse	Yes	No	No	No	Never	Never	Sometimes	Sometimes	Sometimes	Never	Never	Always	Sometimes	Always	Not high at all
24	1	Bachelor’s degree	2	ICU	Single	Bedside Nurse	Yes	No	No	No	Sometimes	Sometimes	Never	Never	Sometimes	Always	Never	Always	Sometimes	Always	High
24	1	Nursing technical institute	6	ICU	Married	Bedside Nurse	Yes	Yes	Yes	No	Sometimes	Sometimes	Never	Sometimes	Sometimes	Never	Never	Always	Sometimes	Always	High
39	1	Master’s degree	19	Ward20	Married	Supervisor Nurse	Yes	No	No	No	Never	Never	Never	Never	Sometimes	Never	Never	Sometimes	Never	Always	Not high at all
37	1	Bachelor’s degree	14	special unit	Married	Head Nurse	Yes	No	No	No	Never	Never	Never	Never	Never	Never	Never	Never	Never	Never	Not high at all
33	2	Nursing Diploma	17	Psychiatry	Married	Bedside Nurse	Yes	No	No	Yes	Sometimes	Sometimes	Sometimes	Sometimes	Never	Never	Sometimes	Always	Always	Sometimes	Not high at all
23	1	Nursing Diploma	5	ICU	Married	Bedside Nurse	Yes	No	No	No	Sometimes	Sometimes	Never	Sometimes	Never	Sometimes	Sometimes	Always	Sometimes	Always	Not high at all
33	1	Bachelor’s degree	10	ICU	Married	Head Nurse	Yes	No	Yes	No	Never	Never	Never	Never	Always	Sometimes	Never	Always	Always	Always	Not high at all
33	1	Master’s degree	10	Operation22	Married	Supervisor Nurse	No	No	Yes	No	Sometimes	Never	Never	Sometimes	Always	Sometimes	Sometimes	Sometimes	Sometimes	Always	Profoundly high
30	2	Bachelor’s degree	10	ICU	Married	Head Nurse	Yes	No	Yes	No	Never	Never	Sometimes	Sometimes	Always	Never	Sometimes	Always	Always	Always	High
32	1	Associate's degree in nursing	12	Managerial position	Married	Head Nurse	Yes	No	No	No	Never	Sometimes	Never	Always	Never	Never	Never	Sometimes	Sometimes	Never	Not high at all
34	1	Bachelor’s degree	13	Ward20	Married	Supervisor Nurse	Yes	No	No	No	Never	Never	Never	Never	Never	Never	Never	Never	Never	Never	Not high at all
35	1	Bachelor’s degree	11	special unit	Married	Supervisor Nurse	Yes	No	Yes	No	Sometimes	Never	Never	Never	Sometimes	Never	Never	Always	Never	Always	High
35	1	Bachelor’s degree	11	special unit	Widowed	Supervisor Nurse	Yes	No	No	No	Never	Never	Never	Never	Always	Never	Never	Never	Never	Never	High
37	1	Bachelor’s degree	16	special unit	Married	Head Nurse	Yes	No	Yes	Yes	Never	Never	Never	Sometimes	Always	Never	Sometimes	Always	Always	Always	Profoundly high
33	1	Nursing technical institute	12	special unit	Married	Head Nurse	Yes	No	No	No	Never	Never	Sometimes	Sometimes	Always	Never	Never	Always	Never	Always	Not high at all
23	1	Nursing Diploma	2	Ward20	Married	Bedside Nurse	Yes	No	No	No	Never	Sometimes	Sometimes	Always	Sometimes	Never	Sometimes	Sometimes	Sometimes	Sometimes	High
32	1	Bachelor’s degree	14	Emergency	Married	Bedside Nurse	Yes	No	Yes	No	Sometimes	Never	Never	Never	Never	Always	Sometimes	Always	Always	Always	Not high at all
20	2	Nursing technical institute	1	ICU	Single	Bedside Nurse	Yes	Yes	Yes	No	Always	Sometimes	Sometimes	Always	Always	Never	Sometimes	Always	Always	Sometimes	Not high at all
28	1	Nursing technical institute	13	Ward20	Married	Bedside Nurse	Yes	No	No	No	Never	Never	Never	Never	Sometimes	Never	Never	Never	Never	Always	Not high at all
31	1	Nursing technical institute	13	ICU	Divorced	Charge Nurse	Yes	No	No	No	Never	Never	Never	Sometimes	Always	Never	Never	Sometimes	Never	Always	Not high at all
30	1	Bachelor’s degree	6	ICU	Married	Charge Nurse	Yes	No	No	No	Sometimes	Sometimes	Sometimes	Sometimes	Sometimes	Never	Sometimes	Sometimes	Never	Always	Not high at all
27	1	Bachelor’s degree	8	Ward20	Married	Bedside Nurse	Yes	No	Yes	No	Never	Sometimes	Never	Sometimes	Sometimes	Never	Never	Always	Sometimes	Always	High
44	1	Bachelor’s degree	30	Ward20	Married	Bedside Nurse	Yes	No	No	No	Never	Sometimes	Never	Always	Always	Never	Never	Always	Never	Always	Not high at all
25	1	Nursing technical institute	5	Operation22	Single	Supervisor Nurse	Yes	No	No	No	Always	Never	Sometimes	Always	Sometimes	Sometimes	Never	Never	Always	Sometimes	Profoundly high
22	1	Nursing technical institute	3	Ward20	Single	Bedside Nurse	Yes	No	No	No	Never	Never	Never	Always	Sometimes	Never	Never	Always	Sometimes	Always	Not high at all
26	1	Nursing technical institute	6	Operation22	Single	Bedside Nurse	Yes	No	No	No	Never	Never	Never	Always	Always	Never	Never	Sometimes	Sometimes	Always	Profoundly high
27	1	Nursing technical institute	8	Operation22	Single	Bedside Nurse	Yes	No	No	No	Always	Sometimes	Never	Never	Always	Sometimes	Never	Always	Never	Always	Profoundly high
33	1	Nursing technical institute	15	Operation22	Married	Head Nurse	Yes	Yes	Yes	No	Never	Never	Never	Never	Never	Never	Never	Always	Always	Always	Not high at all
36	1	Nursing technical institute	20	Operation22	Married	Charge Nurse	Yes	Yes	Yes	No	Sometimes	Never	Sometimes	Sometimes	Always	Never	Sometimes	Sometimes	Sometimes	Always	High
33	1	Nursing technical institute	11	Emergency	Single	Bedside Nurse	Yes	Yes	No	Yes	Never	Never	Never	Never	Sometimes	Never	Sometimes	Always	Always	Always	High
26	1	Nursing technical institute	5	Ward20	Married	Bedside Nurse	Yes	No	No	No	Sometimes	Never	Never	Sometimes	Sometimes	Sometimes	Sometimes	Sometimes	Sometimes	Always	Not high at all
42	1	Nursing technical institute	25	Operation22	Married	Supervisor Nurse	Yes	No	No	No	Never	Never	Sometimes	Sometimes	Never	Never	Sometimes	Always	Always	Always	Not high at all
38	1	Nursing technical institute	10	Operation22	Divorced	Supervisor Nurse	Yes	No	Yes	No	Sometimes	Never	Never	Never	Always	Never	Sometimes	Always	Never	Always	Profoundly high
39	1	Nursing Diploma	21	special unit	Married	Head Nurse	Yes	No	No	No	Never	Never	Never	Never	Sometimes	Never	Never	Sometimes	Sometimes	Always	Not high at all
33	1	Bachelor’s degree	13	Emergency	Married	Head Nurse	Yes	No	No	No	Never	Never	Never	Never	Never	Never	Never	Never	Never	Sometimes	High
39	1	Nursing technical institute	20	Managerial position	Married	Supervisor Nurse	No	No	No	No	Never	Sometimes	Sometimes	Never	Always	Never	Never	Never	Sometimes	Always	High
23	1	Nursing technical institute	5	Ward20	Single	Charge Nurse	Yes	No	Yes	No	Sometimes	Sometimes	Sometimes	Sometimes	Sometimes	Always	Sometimes	Sometimes	Sometimes	Sometimes	Not high at all
23	1	Nursing technical institute	2	Ward20	Single	Charge Nurse	Yes	No	Yes	No	Sometimes	Never	Sometimes	Sometimes	Always	Sometimes	Never	Always	Sometimes	Always	High
23	1	Nursing technical institute	9	Outpatient clinics	Single	Bedside Nurse	Yes	Yes	Yes	Yes	Always	Never	Never	Sometimes	Always	Never	Sometimes	Always	Sometimes	Always	High
25	1	Nursing technical institute	3	ICU	Single	Charge Nurse	Yes	No	No	No	Sometimes	Never	Never	Always	Sometimes	Never	Always	Always	Sometimes	Always	Not high at all
23	1	Nursing technical institute	3	ICU	Single	Bedside Nurse	Yes	No	No	No	Sometimes	Never	Never	Sometimes	Sometimes	Sometimes	Always	Sometimes	Sometimes	Always	High
33	1	Nursing technical institute	12	Operation22	Single	Supervisor Nurse	Yes	Yes	Yes	Yes	Sometimes	Sometimes	Sometimes	Never	Always	Never	Always	Always	Always	Always	High
37	1	Nursing technical institute	17	Operation22	Married	Bedside Nurse	Yes	Yes	No	No	Sometimes	Never	Never	Never	Sometimes	Never	Never	Sometimes	Sometimes	Always	High
27	1	Nursing Diploma	7	ICU	Single	Bedside Nurse	Yes	No	No	No	Sometimes	Never	Never	Never	Sometimes	Sometimes	Never	Sometimes	Always	Always	Not high at all
35	1	Nursing technical institute	17	Ward20	Married	Bedside Nurse	Yes	No	No	No	Never	Never	Never	Sometimes	Sometimes	Never	Never	Sometimes	Sometimes	Always	Not high at all
31	1	Nursing technical institute	14	Operation22	Married	Supervisor Nurse	Yes	No	Yes	No	Sometimes	Sometimes	Always	Always	Always	Never	Sometimes	Sometimes	Sometimes	Always	Not high at all
32	1	Nursing technical institute	10	Ward20	Married	Charge Nurse	Yes	No	No	No	Never	Never	Never	Never	Sometimes	Never	Never	Always	Sometimes	Always	Not high at all
32	1	Nursing technical institute	14	ICU	Married	Head Nurse	Yes	No	Yes	No	Sometimes	Never	Never	Sometimes	Sometimes	Never	Never	Always	Always	Always	Not high at all
26	1	Master’s degree	3	ICU	Single	Charge Nurse	Yes	No	No	No	Never	Never	Never	Sometimes	Always	Never	Sometimes	Always	Sometimes	Always	High
26	1	Nursing technical institute	6	Managerial position	Divorced	Supervisor Nurse	Yes	No	No	No	Sometimes	Never	Never	Sometimes	Always	Always	Sometimes	Always	Always	Always	High
28	1	Nursing technical institute	7	Emergency	Married	Charge Nurse	Yes	No	No	No	Sometimes	Always	Never	Sometimes	Sometimes	Sometimes	Sometimes	Always	Sometimes	Always	High
30	1	Nursing technical institute	9	Ward20	Married	Bedside Nurse	Yes	Yes	Yes	No	Sometimes	Never	Sometimes	Sometimes	Always	Sometimes	Sometimes	Sometimes	Sometimes	Always	High
40	2	Nursing technical institute	23	Emergency	Married	Bedside Nurse	Yes	No	Yes	No	Never	Sometimes	Always	Sometimes	Never	Never	Always	Sometimes	Always	Sometimes	Profoundly high
27	1	Nursing technical institute	7	Emergency	Married	Bedside Nurse	Yes	No	No	No	Never	Never	Never	Never	Sometimes	Never	Never	Sometimes	Sometimes	Always	Not high at all
23	1	Nursing technical institute	7	Operation22	Single	Bedside Nurse	Yes	No	No	No	Never	Never	Never	Never	Sometimes	Never	Never	Sometimes	Never	Always	Profoundly high
22	2	Nursing Diploma	4	Ward20	Single	Supervisor Nurse	Yes	No	No	Yes	Sometimes	Never	Never	Sometimes	Sometimes	Never	Always	Always	Always	Always	High
26	1	Nursing technical institute	8	Emergency	Married	Bedside Nurse	Yes	No	No	No	Sometimes	Sometimes	Never	Sometimes	Sometimes	Always	Sometimes	Always	Sometimes	Always	Not high at all
25	2	Nursing technical institute	6	ICU	Married	Bedside Nurse	Yes	Yes	Yes	Yes	Never	Sometimes	Never	Sometimes	Always	Always	Never	Sometimes	Sometimes	Sometimes	Not high at all
25	1	Nursing technical institute	4	ICU	Single	Bedside Nurse	Yes	Yes	Yes	No	Sometimes	Never	Never	Sometimes	Sometimes	Never	Sometimes	Sometimes	Never	Always	High
36	1	Nursing technical institute	18	Outpatient clinics	Married	Charge Nurse	Yes	Yes	Yes	No	Sometimes	Sometimes	Never	Never	Sometimes	Never	Sometimes	Always	Always	Always	High
23	2	Nursing technical institute	2	ICU	Single	Bedside Nurse	No	Yes	Yes	Yes	Sometimes	Sometimes	Sometimes	Never	Never	Always	Sometimes	Always	Sometimes	Always	Not high at all
25	1	Nursing technical institute	5	Ward20	Single	Bedside Nurse	Yes	No	No	No	Never	Never	Never	Never	Sometimes	Never	Never	Always	Never	Always	Not high at all
27	1	Nursing technical institute	10	ICU	Single	Charge Nurse	Yes	No	No	No	Never	Never	Never	Never	Sometimes	Never	Never	Always	Never	Always	Not high at all
33	1	Nursing technical institute	13	Emergency	Divorced	Bedside Nurse	Yes	No	No	No	Never	Sometimes	Never	Sometimes	Sometimes	Never	Never	Always	Sometimes	Always	Not high at all
22	1	Nursing Diploma	5	Emergency	Single	Charge Nurse	Yes	No	No	No	Never	Never	Never	Never	Sometimes	Never	Never	Never	Never	Always	Not high at all
35	1	Nursing technical institute	15	Ward20	Married	Bedside Nurse	Yes	No	No	No	Never	Never	Sometimes	Sometimes	Always	Never	Sometimes	Sometimes	Sometimes	Always	High
36	1	Nursing technical institute	19	ICU	Married	Bedside Nurse	Yes	No	No	No	Never	Never	Never	Never	Sometimes	Never	Sometimes	Always	Always	Always	Not high at all
26	1	Nursing technical institute	5	Ward20	Married	Charge Nurse	Yes	No	No	No	Never	Never	Sometimes	Sometimes	Sometimes	Never	Sometimes	Sometimes	Never	Always	Not high at all
40	1	Bachelor’s degree	23	Operation22	Married	Supervisor Nurse	Yes	No	Yes	No	Sometimes	Sometimes	Never	Sometimes	Sometimes	Never	Never	Always	Sometimes	Always	High
43	1	Nursing technical institute	24	Ward20	Married	Charge Nurse	Yes	No	Yes	Yes	Sometimes	Never	Never	Sometimes	Always	Never	Sometimes	Always	Sometimes	Sometimes	High
23	1	Nursing Diploma	2	Ward20	Single	Bedside Nurse	Yes	No	Yes	No	Sometimes	Sometimes	Never	Always	Always	Never	Sometimes	Sometimes	Always	Always	Not high at all
23	2	Bachelor’s degree	3	ICU	Single	Bedside Nurse	Yes	No	No	No	Always	Sometimes	Never	Sometimes	Never	Always	Sometimes	Always	Always	Always	High
26	1	Bachelor’s degree	7	ICU	Single	Bedside Nurse	Yes	No	No	No	Sometimes	Never	Never	Never	Always	Never	Never	Always	Always	Always	Not high at all
33	1	Nursing Diploma	16	Managerial position	Married	Head Nurse	Yes	Yes	Yes	No	Sometimes	Never	Never	Sometimes	Sometimes	Never	Always	Sometimes	Always	Always	Not high at all
34	1	Nursing technical institute	17	Operation22	Married	Supervisor Nurse	Yes	No	No	No	Never	Never	Sometimes	Sometimes	Sometimes	Sometimes	Always	Always	Always	Always	High
23	1	Nursing technical institute	3	ICU	Single	Supervisor Nurse	Yes	No	Yes	No	Sometimes	Sometimes	Never	Never	Sometimes	Sometimes	Sometimes	Always	Never	Sometimes	Not high at all
33	1	Nursing technical institute	15	Outpatient clinics	Married	Supervisor Nurse	Yes	Yes	Yes	No	Sometimes	Sometimes	Never	Sometimes	Sometimes	Never	Never	Always	Sometimes	Always	Profoundly high
29	1	Nursing Diploma	9	Ward20	Divorced	Charge Nurse	Yes	No	No	No	Sometimes	Never	Sometimes	Always	Always	Never	Sometimes	Sometimes	Sometimes	Always	Not high at all
35	2	Bachelor’s degree	18	ICU	Married	Supervisor Nurse	Yes	Yes	Yes	No	Never	Never	Never	Never	Sometimes	Never	Never	Sometimes	Never	Sometimes	Not high at all
25	1	Bachelor’s degree	2	ICU	Single	Bedside Nurse	Yes	No	No	No	Never	Never	Sometimes	Sometimes	Always	Never	Never	Always	Sometimes	Always	Not high at all
31	1	Bachelor’s degree	11	ICU	Divorced	Bedside Nurse	Yes	No	No	No	Sometimes	Never	Sometimes	Sometimes	Always	Never	Never	Always	Always	Always	High
40	1	Nursing Diploma	25	Ward20	Married	Bedside Nurse	Yes	No	No	Yes	Never	Never	Never	Never	Sometimes	Never	Never	Sometimes	Never	Never	High
23	2	Bachelor’s degree	2	Operation22	Single	Bedside Nurse	Yes	No	No	No	Always	Never	Sometimes	Sometimes	Always	Sometimes	Sometimes	Sometimes	Never	Never	High
40	2	Nursing Diploma	13	Ward20	Married	Bedside Nurse	No	No	No	No	Never	Never	Sometimes	Sometimes	Sometimes	Never	Sometimes	Always	Never	Always	Not high at all
33	1	Nursing technical institute	13	Ward20	Divorced	Head Nurse	Yes	No	No	No	Sometimes	Never	Never	Never	Sometimes	Never	Always	Sometimes	Always	Always	Not high at all
28	1	Nursing technical institute	8	ICU	Widowed	Bedside Nurse	Yes	No	Yes	No	Sometimes	Never	Never	Never	Sometimes	Never	Sometimes	Always	Always	Always	High
26	1	Bachelor’s degree	4	ICU	Single	Bedside Nurse	Yes	Yes	No	No	Never	Sometimes	Never	Sometimes	Always	Always	Sometimes	Always	Never	Always	Not high at all
25	1	Nursing technical institute	8	ICU	Single	Charge Nurse	No	Yes	Yes	No	Never	Never	Never	Sometimes	Sometimes	Sometimes	Never	Always	Sometimes	Always	Not high at all
35	1	Nursing technical institute	15	ICU	Married	Bedside Nurse	Yes	No	No	Yes	Never	Sometimes	Never	Never	Never	Sometimes	Sometimes	Sometimes	Never	Always	Not high at all
23	2	Nursing technical institute	3	Ward20	Single	Charge Nurse	No	No	No	No	Sometimes	Never	Sometimes	Sometimes	Never	Sometimes	Sometimes	Sometimes	Never	Sometimes	Not high at all
24	1	Bachelor’s degree	2	ICU	Single	Charge Nurse	Yes	No	No	No	Never	Never	Never	Always	Sometimes	Never	Sometimes	Always	Sometimes	Always	High
27	1	Nursing Diploma	5	Ward20	Single	Bedside Nurse	No	No	No	No	Never	Sometimes	Sometimes	Sometimes	Sometimes	Never	Sometimes	Sometimes	Sometimes	Always	High
42	1	Nursing Diploma	24	ICU	Married	Supervisor Nurse	Yes	No	No	Yes	Never	Never	Never	Sometimes	Never	Never	Always	Always	Always	Always	Not high at all
26	1	Bachelor’s degree	5	Ward20	Single	Supervisor Nurse	Yes	Yes	Yes	No	Never	Never	Never	Never	Always	Sometimes	Never	Sometimes	Sometimes	Always	High
25	1	Nursing technical institute	5	ICU	Married	Bedside Nurse	Yes	No	No	No	Never	Sometimes	Never	Never	Sometimes	Sometimes	Sometimes	Always	Sometimes	Always	Not high at all
26	1	Nursing technical institute	6	ICU	Single	Charge Nurse	No	No	No	No	Never	Sometimes	Never	Sometimes	Sometimes	Never	Never	Sometimes	Always	Always	High
20	1	Bachelor’s degree	1	Ward20	Single	Supervisor Nurse	Yes	No	No	No	Never	Never	Never	Never	Sometimes	Never	Sometimes	Always	Never	Always	Not high at all
32	1	Master’s degree	10	Ward20	Married	Head Nurse	Yes	No	No	No	Never	Never	Never	Never	Sometimes	Never	Never	Always	Never	Always	Not high at all
50	1	Nursing Diploma	31	ICU	Married	Supervisor Nurse	Yes	No	No	No	Never	Never	Never	Never	Never	Never	Never	Never	Never	Always	Not high at all
24	1	Nursing technical institute	6	Ward20	Married	Bedside Nurse	Yes	No	No	No	Never	Never	Never	Sometimes	Never	Never	Sometimes	Always	Sometimes	Always	Not high at all
31	2	Bachelor’s degree	9	ICU	Married	Bedside Nurse	Yes	No	Yes	No	Never	Never	Never	Never	Sometimes	Never	Sometimes	Always	Never	Always	Not high at all
25	1	Bachelor’s degree	1	ICU	Single	Bedside Nurse	Yes	No	No	No	Never	Never	Never	Never	Always	Never	Never	Sometimes	Sometimes	Always	High
24	1	Bachelor’s degree	5	ICU	Single	Bedside Nurse	Yes	No	No	No	Never	Never	Never	Never	Sometimes	Sometimes	Never	Never	Sometimes	Sometimes	Not high at all
27	1	Nursing technical institute	6	ICU	Married	Charge Nurse	Yes	No	No	No	Sometimes	Sometimes	Never	Sometimes	Never	Always	Never	Sometimes	Sometimes	Sometimes	Not high at all
25	1	Bachelor’s degree	5	special unit	Single	Head Nurse	Yes	No	Yes	No	Never	Never	Never	Never	Sometimes	Never	Never	Always	Always	Always	High
29	1	Nursing technical institute	7	ICU	Married	Head Nurse	Yes	No	No	No	Never	Never	Sometimes	Sometimes	Always	Never	Always	Sometimes	Sometimes	Sometimes	High
30	1	Nursing technical institute	10	Ward20	Divorced	Charge Nurse	Yes	No	No	No	Never	Never	Never	Sometimes	Sometimes	Never	Always	Always	Always	Always	High
23	1	Nursing technical institute	2	ICU	Single	Bedside Nurse	Yes	No	Yes	Yes	Never	Never	Never	Sometimes	Always	Never	Sometimes	Sometimes	Sometimes	Always	Not high at all
24	1	Nursing technical institute	6	Emergency	Single	Supervisor Nurse	No	No	No	No	Never	Sometimes	Sometimes	Always	Sometimes	Never	Always	Always	Always	Always	Not high at all
28	2	Nursing technical institute	7	Ward20	Single	Charge Nurse	Yes	No	No	No	Sometimes	Never	Never	Sometimes	Always	Sometimes	Sometimes	Always	Always	Always	Profoundly high
28	2	Bachelor’s degree	5	ICU	Single	Supervisor Nurse	Yes	No	No	No	Never	Never	Never	Never	Never	Never	Never	Never	Never	Never	Not high at all
24	1	Nursing technical institute	3	Ward20	Married	Charge Nurse	Yes	Yes	No	No	Sometimes	Never	Sometimes	Never	Sometimes	Never	Never	Always	Sometimes	Always	High
20	1	Nursing technical institute	2	ICU	Single	Bedside Nurse	No	No	No	No	Always	Never	Never	Sometimes	Sometimes	Sometimes	Never	Always	Always	Always	Not high at all
20	1	Nursing technical institute	3	Ward20	Single	Bedside Nurse	No	Yes	No	No	Sometimes	Always	Sometimes	Sometimes	Always	Never	Sometimes	Always	Always	Always	High
28	1	Bachelor’s degree	5	Operation22	Single	Bedside Nurse	Yes	No	No	No	Sometimes	Sometimes	Never	Sometimes	Sometimes	Never	Never	Sometimes	Sometimes	Always	Not high at all
24	1	Bachelor’s degree	3	ICU	Married	Charge Nurse	Yes	No	No	No	Never	Sometimes	Sometimes	Sometimes	Never	Never	Never	Always	Never	Always	High
20	1	Nursing technical institute	4	Emergency	Single	Charge Nurse	No	Yes	Yes	No	Sometimes	Sometimes	Sometimes	Sometimes	Sometimes	Sometimes	Never	Always	Always	Sometimes	Not high at all
22	2	Bachelor’s degree	2	Ward20	Single	Bedside Nurse	Yes	No	No	No	Never	Never	Always	Always	Sometimes	Never	Sometimes	Always	Always	Always	Profoundly high
36	2	Bachelor’s degree	18	Ward20	Married	Bedside Nurse	Yes	No	No	No	Sometimes	Sometimes	Never	Never	Always	Never	Always	Always	Sometimes	Always	Not high at all
30	1	Bachelor’s degree	8	ICU	Married	Bedside Nurse	Yes	No	Yes	No	Never	Never	Never	Never	Sometimes	Never	Never	Always	Never	Always	High
27	2	Bachelor’s degree	5	ICU	Single	Charge Nurse	Yes	No	No	No	Sometimes	Never	Never	Never	Sometimes	Never	Never	Always	Sometimes	Always	High
23	1	Bachelor’s degree	3	Ward20	Married	Supervisor Nurse	No	No	No	No	Never	Never	Never	Sometimes	Sometimes	Never	Never	Always	Always	Always	Not high at all
32	2	Nursing technical institute	14	ICU	Married	Head Nurse	Yes	No	No	No	Sometimes	Sometimes	Never	Never	Sometimes	Never	Never	Sometimes	Sometimes	Always	High
36	2	Bachelor’s degree	13	ICU	Married	Head Nurse	Yes	Yes	Yes	No	Never	Never	Never	Never	Sometimes	Never	Never	Always	Never	Always	Not high at all
32	2	Master’s degree	8	Psychiatry	Married	Head Nurse	Yes	Yes	Yes	No	Sometimes	Never	Sometimes	Sometimes	Sometimes	Sometimes	Sometimes	Always	Sometimes	Always	High
21	2	Bachelor’s degree	2	Ward20	Single	Bedside Nurse	No	No	Yes	No	Sometimes	Never	Always	Always	Always	Never	Always	Always	Sometimes	Sometimes	Not high at all
32	1	Nursing technical institute	12	Ward20	Married	Bedside Nurse	Yes	No	No	No	Sometimes	Never	Never	Never	Never	Never	Never	Always	Never	Always	Not high at all
20	1	Nursing Diploma	2	Ward20	Single	Supervisor Nurse	No	No	No	No	Never	Never	Never	Sometimes	Always	Never	Sometimes	Always	Always	Always	Not high at all
30	2	Nursing technical institute	10	Emergency	Married	Supervisor Nurse	Yes	Yes	Yes	Yes	Sometimes	Sometimes	Sometimes	Sometimes	Sometimes	Sometimes	Always	Sometimes	Sometimes	Sometimes	Profoundly high
28	2	Bachelor’s degree	9	Emergency	Single	Head Nurse	Yes	Yes	Yes	Yes	Sometimes	Never	Sometimes	Sometimes	Sometimes	Never	Never	Always	Sometimes	Sometimes	High
24	1	Bachelor’s degree	1	Emergency	Single	Bedside Nurse	No	No	No	No	Never	Never	Sometimes	Never	Sometimes	Never	Sometimes	Always	Sometimes	Always	Not high at all
26	1	Nursing Diploma	5	Ward20	Married	Supervisor Nurse	Yes	Yes	No	No	Sometimes	Sometimes	Never	Sometimes	Sometimes	Sometimes	Never	Sometimes	Never	Always	Not high at all
38	2	Nursing technical institute	12	Emergency	Widowed	Bedside Nurse	Yes	Yes	Yes	Yes	Always	Always	Always	Always	Always	Always	Always	Always	Always	Always	Profoundly high
29	2	Bachelor’s degree	6	ICU	Married	Bedside Nurse	Yes	Yes	Yes	Yes	Always	Always	Always	Always	Always	Always	Always	Always	Always	Always	Profoundly high
26	1	Nursing Diploma	5	Outpatient clinics	Single	Charge Nurse	Yes	No	No	No	Sometimes	Never	Never	Always	Always	Never	Always	Always	Always	Always	Not high at all
25	1	Nursing technical institute	5	Ward20	Married	Supervisor Nurse	Yes	No	No	No	Sometimes	Sometimes	Sometimes	Sometimes	Always	Sometimes	Always	Sometimes	Sometimes	Always	Not high at all
27	1	Nursing technical institute	8	ICU	Single	Bedside Nurse	Yes	No	No	No	Sometimes	Always	Never	Sometimes	Always	Never	Never	Sometimes	Sometimes	Always	Not high at all
25	1	Bachelor’s degree	1	ICU	Married	Bedside Nurse	No	No	No	No	Sometimes	Sometimes	Sometimes	Sometimes	Sometimes	Never	Never	Sometimes	Sometimes	Sometimes	Not high at all
37	1	Bachelor’s degree	16	special unit	Married	Charge Nurse	Yes	No	No	No	Never	Never	Sometimes	Sometimes	Always	Never	Never	Always	Always	Always	High
27	2	Nursing technical institute	8	Psychiatry	Single	Charge Nurse	Yes	No	No	No	Sometimes	Never	Never	Sometimes	Never	Never	Sometimes	Always	Always	Always	Not high at all
31	2	Bachelor’s degree	10	Emergency	Married	Supervisor Nurse	Yes	No	No	Yes	Sometimes	Never	Never	Never	Always	Never	Never	Always	Sometimes	Always	High
27	1	Master’s degree	4	Emergency	Single	Supervisor Nurse	Yes	No	No	No	Sometimes	Sometimes	Sometimes	Sometimes	Always	Sometimes	Sometimes	Always	Always	Always	High
27	2	Bachelor’s degree	2	Ward20	Single	Bedside Nurse	Yes	No	No	No	Never	Never	Never	Always	Sometimes	Never	Never	Always	Always	Always	Profoundly high
30	1	Bachelor’s degree	7	Emergency	Married	Head Nurse	Yes	Yes	No	No	Always	Sometimes	Never	Sometimes	Sometimes	Never	Sometimes	Always	Sometimes	Always	High
30	1	Bachelor’s degree	2	Ward20	Married	Head Nurse	Yes	No	No	No	Never	Never	Never	Never	Sometimes	Never	Never	Sometimes	Never	Never	Not high at all
28	2	Master’s degree	13	Ward20	Married	Supervisor Nurse	Yes	Yes	Yes	Yes	Sometimes	Never	Never	Sometimes	Sometimes	Never	Never	Sometimes	Sometimes	Always	High
32	2	Master’s degree	13	ICU	Married	Supervisor Nurse	Yes	No	No	No	Never	Never	Never	Never	Sometimes	Never	Never	Sometimes	Never	Sometimes	Not high at all
27	1	Bachelor’s degree	6	ICU	Married	Bedside Nurse	Yes	No	No	No	Never	Never	Sometimes	Sometimes	Always	Never	Sometimes	Sometimes	Sometimes	Always	High
30	1	Nursing technical institute	12	Ward20	Married	Charge Nurse	Yes	No	No	No	Never	Never	Never	Never	Sometimes	Never	Never	Never	Never	Sometimes	Not high at all
30	1	Bachelor’s degree	7	special unit	Single	Head Nurse	Yes	No	No	No	Never	Never	Never	Never	Always	Never	Never	Sometimes	Sometimes	Always	Not high at all
23	1	Bachelor’s degree	1	Ward20	Single	Bedside Nurse	No	No	No	No	Never	Never	Never	Never	Sometimes	Never	Never	Always	Never	Never	Not high at all
26	1	Bachelor’s degree	4	special unit	Single	Head Nurse	Yes	No	No	No	Sometimes	Never	Sometimes	Sometimes	Always	Never	Sometimes	Always	Sometimes	Sometimes	Not high at all
30	2	Bachelor’s degree	5	ICU	Married	Head Nurse	Yes	No	No	No	Sometimes	Never	Never	Never	Sometimes	Never	Never	Sometimes	Never	Always	Not high at all
25	1	Bachelor’s degree	٨	Operation22	Single	Bedside Nurse	Yes	No	No	No	Sometimes	Sometimes	Never	Sometimes	Always	Always	Sometimes	Always	Sometimes	Always	High
30	2	Bachelor’s degree	5	Ward20	Single	Bedside Nurse	Yes	No	Yes	No	Sometimes	Never	Never	Never	Always	Never	Never	Always	Always	Always	Not high at all
29	1	Bachelor’s degree	8	ICU	Married	Supervisor Nurse	Yes	Yes	Yes	No	Never	Never	Never	Never	Sometimes	Never	Never	Sometimes	Sometimes	Sometimes	Not high at all
32	2	Master’s degree	13	ICU	Married	Supervisor Nurse	Yes	No	No	No	Never	Never	Never	Never	Sometimes	Never	Never	Sometimes	Never	Sometimes	Not high at all
27	1	Bachelor’s degree	6	ICU	Married	Bedside Nurse	Yes	No	No	No	Never	Never	Sometimes	Sometimes	Always	Never	Sometimes	Sometimes	Sometimes	Always	High
30	1	Nursing technical institute	12	Ward20	Married	Charge Nurse	Yes	No	No	No	Never	Never	Never	Never	Sometimes	Never	Never	Never	Never	Sometimes	Not high at all
30	1	Bachelor’s degree	7	special unit	Single	Head Nurse	Yes	No	No	No	Never	Never	Never	Never	Always	Never	Never	Sometimes	Sometimes	Always	Not high at all
23	1	Bachelor’s degree	1	Ward20	Single	Bedside Nurse	No	No	No	No	Never	Never	Never	Never	Sometimes	Never	Never	Always	Never	Never	Not high at all
32	1	Nursing technical institute	14	Ward20	Married	Charge Nurse	Yes	No	Yes	No	Sometimes	Never	Never	Never	Sometimes	Never	Never	Sometimes	Sometimes	Always	Not high at all
22	1	Bachelor’s degree	1	Ward20	Single	Supervisor Nurse	No	No	Yes	No	Never	Never	Never	Sometimes	Always	Sometimes	Sometimes	Always	Always	Always	Not high at all
27	1	Bachelor’s degree	2	Ward20	Single	Charge Nurse	Yes	No	No	No	Sometimes	Never	Sometimes	Never	Sometimes	Never	Always	Always	Sometimes	Always	Not high at all
25	1	Nursing technical institute	4	Ward20	Married	Charge Nurse	Yes	No	No	No	Never	Sometimes	Sometimes	Never	Sometimes	Sometimes	Never	Always	Never	Always	Not high at all
27	1	Bachelor’s degree	7	ICU	Single	Bedside Nurse	Yes	No	Yes	No	Never	Never	Never	Sometimes	Always	Never	Never	Always	Never	Always	Not high at all
27	1	Master’s degree	4	Emergency	Single	Supervisor Nurse	Yes	No	No	No	Sometimes	Sometimes	Sometimes	Sometimes	Always	Sometimes	Sometimes	Always	Always	Always	High
27	2	Bachelor’s degree	2	Ward20	Single	Bedside Nurse	Yes	No	No	No	Never	Never	Never	Always	Sometimes	Never	Never	Always	Always	Always	Profoundly high
30	1	Bachelor’s degree	7	Emergency	Married	Head Nurse	Yes	Yes	No	No	Always	Sometimes	Never	Sometimes	Sometimes	Never	Sometimes	Always	Sometimes	Always	High
30	1	Bachelor’s degree	2	Ward20	Married	Head Nurse	Yes	No	No	No	Never	Never	Never	Never	Sometimes	Never	Never	Sometimes	Never	Never	Not high at all
28	2	Master’s degree	13	Ward20	Married	Supervisor Nurse	Yes	Yes	Yes	Yes	Sometimes	Never	Never	Sometimes	Sometimes	Never	Never	Sometimes	Sometimes	Always	High
25	1	Bachelor’s degree	1	Psychiatry	Single	Bedside Nurse	Yes	No	No	No	Never	Never	Never	Never	Never	Never	Never	Never	Never	Never	Not high at all
25	1	Bachelor’s degree	3	Managerial position	Single	Head Nurse	Yes	Yes	Yes	Yes	Always	Sometimes	Never	Always	Sometimes	Never	Sometimes	Always	Always	Always	Not high at all
26	1	Bachelor’s degree	2	Ward20	Married	Supervisor Nurse	Yes	No	No	No	Never	Never	Sometimes	Always	Sometimes	Never	Sometimes	Always	Always	Always	Not high at all
26	1	Bachelor’s degree	1	special unit	Single	Head Nurse	Yes	No	No	No	Never	Never	Never	Sometimes	Always	Never	Sometimes	Sometimes	Sometimes	Sometimes	High
27	1	Bachelor’s degree	5	Ward20	Married	Bedside Nurse	Yes	No	No	No	Sometimes	Never	Sometimes	Sometimes	Always	Never	Never	Always	Sometimes	Always	Not high at all
27	1	Nursing technical institute	8	ICU	Single	Bedside Nurse	Yes	No	No	No	Sometimes	Always	Never	Sometimes	Always	Never	Never	Sometimes	Sometimes	Always	Not high at all
25	1	Bachelor’s degree	1	ICU	Married	Bedside Nurse	No	No	No	No	Sometimes	Sometimes	Sometimes	Sometimes	Sometimes	Never	Never	Sometimes	Sometimes	Sometimes	Not high at all
37	1	Bachelor’s degree	16	special unit	Married	Charge Nurse	Yes	No	No	No	Never	Never	Sometimes	Sometimes	Always	Never	Never	Always	Always	Always	High
27	2	Nursing technical institute	8	Psychiatry	Single	Charge Nurse	Yes	No	No	No	Sometimes	Never	Never	Sometimes	Never	Never	Sometimes	Always	Always	Always	Not high at all
31	2	Bachelor’s degree	10	Emergency	Married	Supervisor Nurse	Yes	No	No	Yes	Sometimes	Never	Never	Never	Always	Never	Never	Always	Sometimes	Always	High
26	1	Bachelor’s degree	٢	Ward20	Single	Charge Nurse	Yes	No	Yes	No	Sometimes	Never	Never	Sometimes	Sometimes	Never	Never	Always	Never	Always	Not high at all
25	2	Bachelor’s degree	5	ICU	Single	Supervisor Nurse	Yes	No	No	No	Sometimes	Never	Never	Never	Sometimes	Sometimes	Never	Always	Sometimes	Sometimes	High
25	2	Bachelor’s degree	٢	Ward20	Single	Bedside Nurse	Yes	No	No	No	Never	Never	Never	Never	Sometimes	Never	Never	Always	Always	Always	Profoundly high
27	2	Nursing technical institute	10	Emergency	Single	Bedside Nurse	Yes	Yes	Yes	Yes	Sometimes	Never	Sometimes	Sometimes	Sometimes	Always	Always	Sometimes	Always	Always	High
27	2	Bachelor’s degree	4	ICU	Single	Bedside Nurse	Yes	No	No	No	Never	Sometimes	Sometimes	Sometimes	Sometimes	Sometimes	Sometimes	Always	Never	Always	Not high at all
26	1	Nursing Diploma	5	Ward20	Married	Supervisor Nurse	Yes	Yes	No	No	Sometimes	Sometimes	Never	Sometimes	Sometimes	Sometimes	Never	Sometimes	Never	Always	Not high at all
38	2	Nursing technical institute	12	Emergency	Widowed	Bedside Nurse	Yes	Yes	Yes	Yes	Always	Always	Always	Always	Always	Always	Always	Always	Always	Always	Profoundly high
29	2	Bachelor’s degree	6	ICU	Married	Bedside Nurse	Yes	Yes	Yes	Yes	Always	Always	Always	Always	Always	Always	Always	Always	Always	Always	Profoundly high
26	1	Nursing Diploma	5	Outpatient clinics	Single	Charge Nurse	Yes	No	No	No	Sometimes	Never	Never	Always	Always	Never	Always	Always	Always	Always	Not high at all
25	1	Nursing technical institute	5	Ward20	Married	Supervisor Nurse	Yes	No	No	No	Sometimes	Sometimes	Sometimes	Sometimes	Always	Sometimes	Always	Sometimes	Sometimes	Always	Not high at all
28	2	Bachelor’s degree	5	Emergency	Single	Supervisor Nurse	Yes	Yes	Yes	Yes	Always	Sometimes	Always	Always	Always	Sometimes	Always	Always	Always	Always	High
27	2	Nursing technical institute	6	ICU	Married	Bedside Nurse	Yes	Yes	Yes	Yes	Sometimes	Sometimes	Never	Sometimes	Always	Sometimes	Always	Always	Always	Sometimes	Not high at all
27	2	Nursing technical institute	5	Emergency	Married	Bedside Nurse	Yes	Yes	No	No	Never	Never	Never	Always	Sometimes	Never	Sometimes	Always	Always	Always	Not high at all
24	2	Bachelor’s degree	1	ICU	Single	Bedside Nurse	Yes	No	No	No	Never	Sometimes	Sometimes	Sometimes	Sometimes	Sometimes	Sometimes	Always	Sometimes	Always	High
35	1	Nursing technical institute	15	Outpatient clinics	Divorced	Charge Nurse	Yes	No	No	No	Never	Never	Never	Never	Sometimes	Sometimes	Sometimes	Always	Sometimes	Always	Not high at all
21	1	Nursing technical institute	1	Ward20	Single	Bedside Nurse	Yes	Yes	Yes	Yes	Never	Never	Never	Never	Never	Always	Never	Always	Sometimes	Always	High
29	2	Bachelor’s degree	5	ICU	Married	Head Nurse	Yes	No	Yes	No	Sometimes	Never	Never	Sometimes	Never	Always	Always	Sometimes	Always	Always	Profoundly high
20	1	Nursing technical institute	1	Ward20	Single	Supervisor Nurse	No	No	No	No	Never	Never	Never	Never	Sometimes	Sometimes	Never	Sometimes	Never	Always	Not high at all
21	1	Nursing technical institute	1	ICU	Single	Charge Nurse	No	No	No	No	Always	Never	Never	Never	Sometimes	Never	Never	Always	Never	Always	High
21	1	Nursing technical institute	1	ICU	Single	Head Nurse	Yes	No	No	No	Never	Sometimes	Sometimes	Always	Sometimes	Never	Always	Always	Always	Always	Not high at all
27	2	Bachelor’s degree	5	ICU	Single	Charge Nurse	Yes	No	No	No	Sometimes	Never	Never	Never	Sometimes	Never	Never	Always	Sometimes	Always	High
23	1	Bachelor’s degree	3	Ward20	Married	Supervisor Nurse	No	No	No	No	Never	Never	Never	Sometimes	Sometimes	Never	Never	Always	Always	Always	Not high at all
32	2	Nursing technical institute	14	ICU	Married	Head Nurse	Yes	No	No	No	Sometimes	Sometimes	Never	Never	Sometimes	Never	Never	Sometimes	Sometimes	Always	High
36	2	Bachelor’s degree	13	ICU	Married	Head Nurse	Yes	Yes	Yes	No	Never	Never	Never	Never	Sometimes	Never	Never	Always	Never	Always	Not high at all
32	2	Master’s degree	8	Psychiatry	Married	Head Nurse	Yes	Yes	Yes	No	Sometimes	Never	Sometimes	Sometimes	Sometimes	Sometimes	Sometimes	Always	Sometimes	Always	High
21	2	Bachelor’s degree	2	Ward20	Single	Bedside Nurse	No	No	Yes	No	Sometimes	Never	Always	Always	Always	Never	Always	Always	Sometimes	Sometimes	Not high at all
32	1	Nursing technical institute	12	Ward20	Married	Bedside Nurse	Yes	No	No	No	Sometimes	Never	Never	Never	Never	Never	Never	Always	Never	Always	Not high at all
20	1	Nursing Diploma	2	Ward20	Single	Supervisor Nurse	No	No	No	No	Never	Never	Never	Sometimes	Always	Never	Sometimes	Always	Always	Always	Not high at all
30	2	Nursing technical institute	10	Emergency	Married	Supervisor Nurse	Yes	Yes	Yes	Yes	Sometimes	Sometimes	Sometimes	Sometimes	Sometimes	Sometimes	Always	Sometimes	Sometimes	Sometimes	Profoundly high
28	2	Bachelor’s degree	9	Emergency	Single	Head Nurse	Yes	Yes	Yes	Yes	Sometimes	Never	Sometimes	Sometimes	Sometimes	Never	Never	Always	Sometimes	Sometimes	High
24	1	Bachelor’s degree	1	Emergency	Single	Bedside Nurse	No	No	No	No	Never	Never	Sometimes	Never	Sometimes	Never	Sometimes	Always	Sometimes	Always	Not high at all
23	1	Bachelor’s degree	2	Ward20	Single	Bedside Nurse	Yes	No	Yes	No	Sometimes	Sometimes	Never	Never	Always	Never	Sometimes	Sometimes	Sometimes	Sometimes	Not high at all
32	2	Nursing Diploma	12	Emergency	Widowed	Head Nurse	Yes	Yes	Yes	Yes	Always	Always	Always	Always	Always	Always	Always	Always	Always	Always	Profoundly high
30	2	Nursing technical institute	10	ICU	Divorced	Head Nurse	Yes	Yes	Yes	Yes	Always	Always	Always	Always	Always	Always	Always	Always	Always	Always	Profoundly high
35	2	Nursing technical institute	14	Operation22	Married	Supervisor Nurse	Yes	Yes	Yes	No	Never	Never	Sometimes	Sometimes	Sometimes	Never	Sometimes	Always	Never	Always	Not high at all
44	1	Bachelor’s degree	26	Managerial position	Married	Head Nurse	Yes	No	No	No	Never	Never	Never	Never	Sometimes	Never	Never	Always	Never	Always	High
25	1	Nursing technical institute	5	Emergency	Single	Bedside Nurse	Yes	Yes	Yes	No	Never	Sometimes	Never	Never	Sometimes	Never	Never	Never	Never	Sometimes	Not high at all
30	1	Master’s degree	13	Managerial position	Single	Supervisor Nurse	Yes	Yes	No	No	Never	Sometimes	Never	Sometimes	Sometimes	Never	Never	Always	Never	Always	Profoundly high
25	2	Bachelor’s degree	4	Managerial position	Married	Supervisor Nurse	Yes	No	No	No	Never	Never	Always	Always	Never	Never	Always	Always	Always	Always	High
24	1	Bachelor’s degree	2	Outpatient clinics	Single	Supervisor Nurse	Yes	No	Yes	Yes	Never	Sometimes	Sometimes	Always	Sometimes	Sometimes	Sometimes	Sometimes	Sometimes	Always	Profoundly high
25	1	Nursing technical institute	6	Ward20	Single	Head Nurse	Yes	No	No	No	Sometimes	Always	Sometimes	Never	Always	Always	Sometimes	Sometimes	Sometimes	Always	High
32	1	Nursing technical institute	10	ICU	Married	Head Nurse	Yes	No	Yes	No	Sometimes	Never	Sometimes	Never	Always	Sometimes	Sometimes	Always	Never	Always	Not high at all
25	1	Nursing technical institute	5	Emergency	Single	Bedside Nurse	Yes	Yes	Yes	Yes	Never	Sometimes	Always	Never	Never	Never	Never	Always	Sometimes	Sometimes	High
